# Supplementary material for: Whole-Genome Resequencing Reveals Selection Signatures of Abigar Cattle for Local Adaptation
Source: Animals (Basel). 2023 Oct 19;13(20):3269. doi: 10.3390/ani13203269 (PMC10603685; doi:10.3390/ani13203269)
Supplement: Supplementary file 1 [file animals-13-03269-s001.zip]

Archive with 1 entries (1 files):
- animals-2615661-supplementary.xlsx
