# Supplementary material for: Whole-Genome Resequencing Reveals Selection Signatures of Abigar Cattle for Local Adaptation
Source: Animals (Basel). 2023 Oct 19;13(20):3269. doi: 10.3390/ani13203269 (PMC10603685; doi:10.3390/ani13203269)
Supplement: Supplementary file 1 [file animals-13-03269-s001.zip › animals-2615661-supplementary.xlsx]

## Sheet: Table S1
Table S1: Sample information for each cattle breed used in this study.
S/No	Breed	Code	Cattle type	Origin	Sample size	Data source	Accession Number
1	Abigar	ABI	Senga	Ethiopia	10	this study
2	Barca (Begait)	BAR	Zebu	Ethiopa	10	this study
3	Ankole	ANK	Sanga	Uganda	10	(Kim et al., 2017)	PRJNA312138
4	N'Dama	NDA	Taurine	Guinea	10	(Kim et al., 2017)	PRJNA312138
5	Holstein	HOL	Taurine	Europe	10	(Stothard et al., 2011)	PRJNA176557

## Sheet: Table S2
Table S2 - Single nucleotide variants statistic in five cattle breeds
Cattle Breeds	Autosomal SNPs	Ts/Tv ratio
Abigar (n =10)	27155787	2.33
Barca(n = 10)	25900924	2.34
Ankole (n = 10)	23018388	2.33
Ndama (n =10)	14973620	2.32
Holstein (n =10)	10331162	2.25

## Sheet: Table S3
Table S3 candidate genes indentified by Pi selection scan method
Gene stable ID	BTA	Gene start (bp)	Gene end (bp)	Gene name	Gene description
ENSBTAG00000049102	1	157958300	157977304
ENSBTAG00000012023	1	157996922	158004891	GPX5	glutathione peroxidase 5 [Source:NCBI gene (formerly Entrezgene);Acc:525988]
ENSBTAG00000053325	1	158026832	158031903
ENSBTAG00000049601	1	158063320	158064264	OR2B28	olfactory receptor family 2 subfamily B member 28 [Source:VGNC Symbol;Acc:VGNC:100665]
ENSBTAG00000037965	1	158075340	158077174	ZSCAN23	zinc finger and SCAN domain containing 23 [Source:VGNC Symbol;Acc:VGNC:58433]
ENSBTAG00000012867	1	158215919	158228038	TXLNA	taxilin alpha [Source:VGNC Symbol;Acc:VGNC:36530]
ENSBTAG00000002896	1	158238278	158293060	KPNA6	karyopherin subunit alpha 6 [Source:VGNC Symbol;Acc:VGNC:30705]
ENSBTAG00000007433	10	18677351	19002748	MYO9A	myosin IXA [Source:VGNC Symbol;Acc:VGNC:97290]
ENSBTAG00000052937	10	18952671	18960021
ENSBTAG00000000737	10	58738961	58904048	DMXL2	Dmx like 2 [Source:VGNC Symbol;Acc:VGNC:55110]
ENSBTAG00000002576	10	58951441	59006267	GLDN	gliomedin [Source:VGNC Symbol;Acc:VGNC:29396]
ENSBTAG00000014890	10	59102240	59156607	CYP19A1	cytochrome P450 family 19 subfamily A member 1 [Source:VGNC Symbol;Acc:VGNC:110231]
ENSBTAG00000018297	10	79408026	79463976	PLEKHH1	pleckstrin homology, MyTH4 and FERM domain containing H1 [Source:VGNC Symbol;Acc:VGNC:33020]
ENSBTAG00000018299	10	79466248	79475522	PIGH	phosphatidylinositol glycan anchor biosynthesis class H [Source:VGNC Symbol;Acc:VGNC:32869]
ENSBTAG00000054736	10	79479909	79480064
ENSBTAG00000001945	10	79498980	79534600	ARG2	arginase 2 [Source:VGNC Symbol;Acc:VGNC:26071]
ENSBTAG00000001948	10	79534828	79553034	VTI1B	vesicle transport through interaction with t-SNAREs 1B [Source:VGNC Symbol;Acc:VGNC:36849]
ENSBTAG00000049695	11	97399924	97486808	LMX1B	LIM homeobox transcription factor 1 beta [Source:VGNC Symbol;Acc:VGNC:102825]
ENSBTAG00000000783	11	13861144	13975868	TGFA	transforming growth factor alpha [Source:VGNC Symbol;Acc:VGNC:58421]
ENSBTAG00000003108	11	14324110	14370453	SRD5A2	steroid 5 alpha-reductase 2 [Source:VGNC Symbol;Acc:VGNC:35272]
ENSBTAG00000007734	11	14545698	14655844	MEMO1	mediator of cell motility 1 [Source:VGNC Symbol;Acc:VGNC:31384]
ENSBTAG00000033887	11	14571647	14571961
ENSBTAG00000009246	11	14665931	14678497	DPY30	dpy-30 histone methyltransferase complex regulatory subunit [Source:VGNC Symbol;Acc:VGNC:50608]
ENSBTAG00000049576	11	14667203	14672231
ENSBTAG00000021694	11	14696392	14751826	SPAST	spastin [Source:VGNC Symbol;Acc:VGNC:35174]
ENSBTAG00000027932	11	14960980	15176529	BIRC6	baculoviral IAP repeat containing 6 [Source:VGNC Symbol;Acc:VGNC:26502]
ENSBTAG00000015132	12	29212314	29274747	RXFP2	relaxin family peptide receptor 2 [Source:VGNC Symbol;Acc:VGNC:52821]
ENSBTAG00000047383	12	69971487	70218751
ENSBTAG00000046041	12	70341283	70685377
ENSBTAG00000047181	12	71977720	72139274
ENSBTAG00000053845	12	87175199	87216102
ENSBTAG00000003901	13	62142537	62176363	DNMT3B	DNA methyltransferase 3 beta [Source:VGNC Symbol;Acc:VGNC:28147]
ENSBTAG00000003908	13	62182219	62210102	MAPRE1	microtubule associated protein RP/EB family member 1 [Source:VGNC Symbol;Acc:VGNC:31232]
ENSBTAG00000051503	13	62220966	62268229	EFCAB8	EF-hand calcium binding domain 8 [Source:HGNC Symbol;Acc:HGNC:34532]
ENSBTAG00000034077	13	63662796	63668123	ASIP	agouti signaling protein [Source:VGNC Symbol;Acc:VGNC:26214]
ENSBTAG00000018101	13	63686723	63702437	AHCY	adenosylhomocysteinase [Source:VGNC Symbol;Acc:VGNC:25750]
ENSBTAG00000046623	13	63799750	63800272
ENSBTAG00000006134	13	63888186	63905671	DYNLRB1	dynein light chain roadblock-type 1 [Source:VGNC Symbol;Acc:VGNC:28276]
ENSBTAG00000006135	13	63918996	63920656	MAP1LC3A	microtubule associated protein 1 light chain 3 alpha [Source:VGNC Symbol;Acc:VGNC:31179]
ENSBTAG00000011620	13	63920854	64011921	PIGU	phosphatidylinositol glycan anchor biosynthesis class U [Source:VGNC Symbol;Acc:VGNC:32879]
ENSBTAG00000005504	13	64041297	64048878	TP53INP2	tumor protein p53 inducible nuclear protein 2 [Source:VGNC Symbol;Acc:VGNC:36237]
ENSBTAG00000007930	13	64051984	64148363	NCOA6	nuclear receptor coactivator 6 [Source:VGNC Symbol;Acc:VGNC:31924]
ENSBTAG00000013301	13	64158906	64183221	GGT7	gamma-glutamyltransferase 7 [Source:VGNC Symbol;Acc:VGNC:29346]
ENSBTAG00000013303	13	64186743	64233568	ACSS2	acyl-CoA synthetase short chain family member 2 [Source:VGNC Symbol;Acc:VGNC:25571]
ENSBTAG00000003504	13	64234188	64259465	GSS	glutathione synthetase [Source:VGNC Symbol;Acc:VGNC:29683]
ENSBTAG00000039356	13	43372229	43385119
ENSBTAG00000037509	13	43393448	43407848
ENSBTAG00000013901	14	67893306	67960782	PTDSS1	phosphatidylserine synthase 1 [Source:VGNC Symbol;Acc:VGNC:33495]
ENSBTAG00000001522	14	67963955	67981692	MTERF3	mitochondrial transcription termination factor 3 [Source:VGNC Symbol;Acc:VGNC:31721]
ENSBTAG00000001521	14	67986645	67991355	UQCRB	ubiquinol-cytochrome c reductase binding protein [Source:VGNC Symbol;Acc:VGNC:36694]
ENSBTAG00000007302	14	82359771	82387445	SLC2A5	solute carrier family 2 (facilitated glucose/fructose transporter), member 5 [Source:NCBI gene (formerly Entrezgene);Acc:282868]
ENSBTAG00000052622	14	13749726	13791785
ENSBTAG00000037684	14	52059	54730	OR5D70P	olfactory receptor family 5 subfamily D member 70, pseudo [Source:VGNC Symbol;Acc:VGNC:101523]
ENSBTAG00000020999	15	77097152	77118221	DDB2	damage specific DNA binding protein 2 [Source:VGNC Symbol;Acc:VGNC:27942]
ENSBTAG00000021002	15	77118095	77125767	ACP2	acid phosphatase 2, lysosomal [Source:VGNC Symbol;Acc:VGNC:52601]
ENSBTAG00000010681	15	77125341	77139490	NR1H3	nuclear receptor subfamily 1 group H member 3 [Source:VGNC Symbol;Acc:VGNC:32231]
ENSBTAG00000021700	15	77139930	77180691	MADD	MAP kinase activating death domain [Source:VGNC Symbol;Acc:VGNC:31134]
ENSBTAG00000021707	15	77180952	77199310	MYBPC3	myosin binding protein C3 [Source:VGNC Symbol;Acc:VGNC:31781]
ENSBTAG00000053177	15	51379586	51408091
ENSBTAG00000023648	15	51386896	51443955
ENSBTAG00000013997	15	51399833	51403671
ENSBTAG00000049953	15	51434176	51436645
ENSBTAG00000037826	15	51474978	51495512
ENSBTAG00000053949	15	51492590	51495514
ENSBTAG00000012705	16	27363456	27373727	DEGS1	delta 4-desaturase, sphingolipid 1 [Source:VGNC Symbol;Acc:VGNC:27990]
ENSBTAG00000006718	16	27418492	27502631	NVL	nuclear VCP like [Source:VGNC Symbol;Acc:VGNC:32372]
ENSBTAG00000009307	16	50442765	50452928	RER1	retention in endoplasmic reticulum sorting receptor 1 [Source:VGNC Symbol;Acc:VGNC:33871]
ENSBTAG00000009306	16	50453092	50502162	MORN1	MORN repeat containing 1 [Source:VGNC Symbol;Acc:VGNC:31558]
ENSBTAG00000038716	16	50517026	50569566	SKI	SKI proto-onco [Source:VGNC Symbol;Acc:VGNC:34647]
ENSBTAG00000014136	16	50593827	50598411	FAAP20	Fanconi anemia core complex associated protein 20 [Source:NCBI gene (formerly Entrezgene);Acc:508039]
ENSBTAG00000014119	16	50600040	50699718	PRKCZ	protein kinase C zeta [Source:VGNC Symbol;Acc:VGNC:33336]
ENSBTAG00000019471	16	27529014	27543264	CNIH4	cornichon family AMPA receptor auxiliary protein 4 [Source:VGNC Symbol;Acc:VGNC:27504]
ENSBTAG00000011785	16	27556059	27591825	WDR26	WD repeat domain 26 [Source:VGNC Symbol;Acc:VGNC:36889]
ENSBTAG00000013999	16	60375301	60417812	FAM20B	FAM20B glycosaminoglycan xylosylkinase [Source:VGNC Symbol;Acc:VGNC:28786]
ENSBTAG00000014006	16	60422988	60450960	TOR3A	torsin family 3 member A [Source:VGNC Symbol;Acc:VGNC:36226]
ENSBTAG00000055119	16	60439803	60440852
ENSBTAG00000015026	16	60462909	60558239	ABL2	ABL proto-onco 2, non-receptor tyrosine kinase [Source:VGNC Symbol;Acc:VGNC:50227]
ENSBTAG00000050373	17	70693898	70701513
ENSBTAG00000050496	17	70709255	70709792
ENSBTAG00000047529	17	70736538	70736948
ENSBTAG00000052689	17	70758460	70772185
ENSBTAG00000054609	17	70779127	70779674
ENSBTAG00000053980	17	70789851	70800029
ENSBTAG00000047676	17	73105784	73123446	PRODH	proline dehydrogenase (oxidase) 1 [Source:NCBI gene (formerly Entrezgene);Acc:505094]
ENSBTAG00000047299	17	73123908	73128286	DGCR6L	DiGeorge syndrome critical region 6 like [Source:NCBI gene (formerly Entrezgene);Acc:100126445]
ENSBTAG00000050485	17	73154741	73156786
ENSBTAG00000049878	17	73161266	73163028
ENSBTAG00000046191	17	35298887	35307547	ADAD1	adenosine deaminase domain containing 1 [Source:VGNC Symbol;Acc:VGNC:25601]
ENSBTAG00000048798	17	35321748	35476298
ENSBTAG00000054839	18	65801135	65805308
ENSBTAG00000049866	18	65811961	65813823
ENSBTAG00000023632	18	34798461	34802590	FBXL8	F-box and leucine rich repeat protein 8 [Source:VGNC Symbol;Acc:VGNC:108985]
ENSBTAG00000003514	18	34803086	34807857	HSF4	heat shock transcription factor 4 [Source:VGNC Symbol;Acc:VGNC:29984]
ENSBTAG00000003519	18	34807714	34812057	NOL3	nucleolar protein 3 [Source:VGNC Symbol;Acc:VGNC:32156]
ENSBTAG00000003521	18	34813277	34820215	MATCAP1	microtubule associated tyrosine carboxypeptidase 1 [Source:VGNC Symbol;Acc:VGNC:30558]
ENSBTAG00000012035	18	34820643	34826221	EXOC3L1	exocyst complex component 3 like 1 [Source:VGNC Symbol;Acc:VGNC:28646]
ENSBTAG00000012063	18	34827984	34834624	E2F4	E2F transcription factor 4 [Source:VGNC Symbol;Acc:VGNC:28288]
ENSBTAG00000001286	18	34834852	34839375	ELMO3	engulfment and cell motility 3 [Source:VGNC Symbol;Acc:VGNC:28440]
ENSBTAG00000001287	18	34841795	34855415
ENSBTAG00000002327	18	34855548	34857710	TMEM208	transmembrane protein 208 [Source:VGNC Symbol;Acc:VGNC:36030]
ENSBTAG00000032427	18	34857829	34874225	FHOD1	formin homology 2 domain containing 1 [Source:VGNC Symbol;Acc:VGNC:29003]
ENSBTAG00000039190	18	34875817	34894810	SLC9A5	solute carrier family 9 member A5 [Source:VGNC Symbol;Acc:VGNC:34944]
ENSBTAG00000021570	18	34900315	34908340	PLEKHG4	pleckstrin homology and RhoGEF domain containing G4 [Source:VGNC Symbol;Acc:VGNC:33017]
ENSBTAG00000032396	18	34909015	34936635	KCTD19	potassium channel tetramerization domain containing 19 [Source:VGNC Symbol;Acc:VGNC:30508]
ENSBTAG00000001838	18	34936769	34997794	LRRC36	leucine rich repeat containing 36 [Source:VGNC Symbol;Acc:VGNC:31011]
ENSBTAG00000046690	18	34981737	34982402
ENSBTAG00000019822	18	34997818	35005559	TPPP3	tubulin polymerization promoting protein family member 3 [Source:VGNC Symbol;Acc:VGNC:36260]
ENSBTAG00000038134	18	35006309	35027120	ZDHHC1	zinc finger DHHC-type containing 1 [Source:VGNC Symbol;Acc:VGNC:37126]
ENSBTAG00000005685	18	35040304	35051023	HSD11B2	hydroxysteroid 11-beta dehydrogenase 2 [Source:VGNC Symbol;Acc:VGNC:29967]
ENSBTAG00000014553	18	35046554	35085645	ATP6V0D1	ATPase H+ transporting V0 subunit d1 [Source:VGNC Symbol;Acc:VGNC:26312]
ENSBTAG00000008860	18	35115259	35131417	RIPOR1	RHO family interacting cell polarization regulator 1 [Source:VGNC Symbol;Acc:VGNC:106895]
ENSBTAG00000013757	18	35149908	35189850	CTCF	CCCTC-binding factor [Source:VGNC Symbol;Acc:VGNC:27788]
ENSBTAG00000018900	18	35196028	35207962	CARMIL2	capping protein regulator and myosin 1 linker 2 [Source:VGNC Symbol;Acc:VGNC:26769]
ENSBTAG00000018903	18	35207975	35214087	ACD	ACD shelterin complex subunit and telomerase recruitment factor [Source:VGNC Symbol;Acc:VGNC:25534]
ENSBTAG00000023734	18	35214540	35216499	PARD6A	par-6 family cell polarity regulator alpha [Source:VGNC Symbol;Acc:VGNC:32583]
ENSBTAG00000018904	18	35216700	35220143	ENKD1	enkurin domain containing 1 [Source:VGNC Symbol;Acc:VGNC:28495]
ENSBTAG00000018906	18	35220274	35222032	C18H16orf86	chromosome 18 C16orf86 homolog [Source:VGNC Symbol;Acc:VGNC:49177]
ENSBTAG00000018908	18	35224968	35264273	GFOD2	glucose-fructose oxidoreductase domain containing 2 [Source:VGNC Symbol;Acc:VGNC:29329]
ENSBTAG00000032763	18	35270307	35327179	RANBP10	RAN binding protein 10 [Source:VGNC Symbol;Acc:VGNC:33709]
ENSBTAG00000006387	18	35326864	35338625	TSNAXIP1	translin associated factor X interacting protein 1 [Source:VGNC Symbol;Acc:VGNC:36424]
ENSBTAG00000006404	18	35338638	35344538	CENPT	centromere protein T [Source:VGNC Symbol;Acc:VGNC:27185]
ENSBTAG00000006411	18	35349992	35353414	THAP11	THAP domain containing 11 [Source:VGNC Symbol;Acc:VGNC:35819]
ENSBTAG00000006414	18	35353692	35368781	NUTF2	nuclear transport factor 2 [Source:VGNC Symbol;Acc:VGNC:32371]
ENSBTAG00000006417	18	35370766	35381914	EDC4	enhancer of mRNA decapping 4 [Source:VGNC Symbol;Acc:VGNC:28321]
ENSBTAG00000053192	18	35382284	35383598	NRN1L	neuritin 1 like [Source:VGNC Symbol;Acc:VGNC:106848]
ENSBTAG00000018037	18	35388066	35413319	PSKH1	protein serine kinase H1 [Source:VGNC Symbol;Acc:VGNC:33437]
ENSBTAG00000018040	18	35417757	35421332	PSMB10	proteasome 20S subunit beta 10 [Source:VGNC Symbol;Acc:VGNC:97305]
ENSBTAG00000018043	18	35421770	35425011	LCAT	lecithin-cholesterol acyltransferase [Source:VGNC Symbol;Acc:VGNC:30809]
ENSBTAG00000018045	18	35425222	35447046	SLC12A4	solute carrier family 12 member 4 [Source:VGNC Symbol;Acc:VGNC:34667]
ENSBTAG00000002824	18	35453707	35457746	DPEP3	dipeptidase 3 [Source:VGNC Symbol;Acc:VGNC:52194]
ENSBTAG00000039426	18	35460791	35466415	DPEP2	dipeptidase 2 [Source:VGNC Symbol;Acc:VGNC:52193]
ENSBTAG00000004290	18	35478077	35479909	DDX28	DEAD-box helicase 28 [Source:VGNC Symbol;Acc:VGNC:27962]
ENSBTAG00000014644	18	35479960	35512004	DUS2	dihydrouridine synthase 2 [Source:VGNC Symbol;Acc:VGNC:28246]
ENSBTAG00000004368	18	35517797	35609581	NFATC3	nuclear factor of activated T cells 3 [Source:VGNC Symbol;Acc:VGNC:32033]
ENSBTAG00000007512	18	35623806	35638385	PLA2G15	phospholipase A2 group XV [Source:VGNC Symbol;Acc:VGNC:32956]
ENSBTAG00000012112	18	35641249	35670751	SLC7A6	solute carrier family 7 member 6 [Source:VGNC Symbol;Acc:VGNC:34931]
ENSBTAG00000009636	18	35672589	35680832	SLC7A6OS	solute carrier family 7 member 6 opposite strand [Source:NCBI gene (formerly Entrezgene);Acc:512543]
ENSBTAG00000009638	18	35680939	35721145	PRMT7	protein arginine methyltransferase 7 [Source:VGNC Symbol;Acc:VGNC:33352]
ENSBTAG00000019853	19	48732717	48876849	SMURF2	SMAD specific E3 ubiquitin protein ligase 2 [Source:VGNC Symbol;Acc:VGNC:35041]
ENSBTAG00000008371	19	39742501	39842783	FBXL20	F-box and leucine rich repeat protein 20 [Source:VGNC Symbol;Acc:VGNC:52776]
ENSBTAG00000013236	19	39843840	39867840	MED1	mediator complex subunit 1 [Source:VGNC Symbol;Acc:VGNC:31346]
ENSBTAG00000013238	19	39878982	39929778	CDK12	cyclin dependent kinase 12 [Source:VGNC Symbol;Acc:VGNC:27117]
ENSBTAG00000017567	19	13441162	13726679	ACACA	acetyl-CoA carboxylase alpha [Source:VGNC Symbol;Acc:VGNC:25519]
ENSBTAG00000025242	19	13692001	13704939	C19H17orf78	chromosome 19 C17orf78 homolog [Source:VGNC Symbol;Acc:VGNC:52659]
ENSBTAG00000014677	19	13726527	13772700	TADA2A	transcriptional adaptor 2A [Source:VGNC Symbol;Acc:VGNC:35565]
ENSBTAG00000010279	19	13783243	13808854	DUSP14	dual specificity phosphatase 14 [Source:VGNC Symbol;Acc:VGNC:28252]
ENSBTAG00000009770	2	39653910	39803015	GPD2	glycerol-3-phosphate dehydrogenase 2 [Source:VGNC Symbol;Acc:VGNC:29531]
ENSBTAG00000008414	20	41213852	41297142	ZFR	zinc finger RNA binding protein [Source:VGNC Symbol;Acc:VGNC:37171]
ENSBTAG00000012278	20	41323015	41391311	MTMR12	myotubularin related protein 12 [Source:VGNC Symbol;Acc:VGNC:31739]
ENSBTAG00000047700	20	71943352	71965884
ENSBTAG00000047632	20	71944313	71950871
ENSBTAG00000024311	21	33006835	33008153
ENSBTAG00000002170	21	36714178	36879180	NOVA1	NOVA alternative splicing regulator 1 [Source:VGNC Symbol;Acc:VGNC:84869]
ENSBTAG00000019350	21	46881642	47400026	SLC25A21	solute carrier family 25 member 21 [Source:VGNC Symbol;Acc:VGNC:34749]
ENSBTAG00000054035	21	46889946	47253538
ENSBTAG00000013888	21	47777670	47782907	FOXA1	forkhead box A1 [Source:VGNC Symbol;Acc:VGNC:29077]
ENSBTAG00000015095	21	47810137	47998810	TTC6	tetratricopeptide repeat domain 6 [Source:VGNC Symbol;Acc:VGNC:59372]
ENSBTAG00000007843	22	48099219	48113488	ITIH1	inter-alpha-trypsin inhibitor heavy chain 1 [Source:VGNC Symbol;Acc:VGNC:30334]
ENSBTAG00000004749	22	48124642	48152515	NEK4	NIMA related kinase 4 [Source:VGNC Symbol;Acc:VGNC:31995]
ENSBTAG00000053918	22	48155389	48157947	SPCS1	signal peptidase complex subunit 1 [Source:NCBI gene (formerly Entrezgene);Acc:511453]
ENSBTAG00000014550	22	48157167	48169414	GLT8D1	glycosyltransferase 8 domain containing 1 [Source:VGNC Symbol;Acc:VGNC:29423]
ENSBTAG00000014549	22	48169659	48175878	GNL3	G protein nucleolar 3 [Source:VGNC Symbol;Acc:VGNC:29473]
ENSBTAG00000014786	22	48176132	48283003	PBRM1	polybromo 1 [Source:VGNC Symbol;Acc:VGNC:32606]
ENSBTAG00000016760	22	10347060	10455986	LRRFIP2	LRR binding FLII interacting protein 2 [Source:VGNC Symbol;Acc:VGNC:31035]
ENSBTAG00000016758	22	10457825	10551357	MLH1	mutL homolog 1 [Source:VGNC Symbol;Acc:VGNC:31497]
ENSBTAG00000039727	22	10736674	10752208	DCLK3	doublecortin like kinase 3 [Source:VGNC Symbol;Acc:VGNC:59331]
ENSBTAG00000016563	22	10776195	10886175	GOLGA4	golgin A4 [Source:VGNC Symbol;Acc:VGNC:29485]
ENSBTAG00000018283	22	11581703	11607351	ACAA1	acetyl-CoA acyltransferase 1 [Source:VGNC Symbol;Acc:VGNC:25517]
ENSBTAG00000054286	22	11607604	11608668
ENSBTAG00000000563	22	11609349	11613789	MYD88	MYD88 innate immune signal transduction adaptor [Source:VGNC Symbol;Acc:VGNC:31789]
ENSBTAG00000014927	22	11636912	11721061	OXSR1	oxidative stress responsive kinase 1 [Source:VGNC Symbol;Acc:VGNC:32514]
ENSBTAG00000003745	22	12377233	12429953	WDR48	WD repeat domain 48 [Source:VGNC Symbol;Acc:VGNC:36904]
ENSBTAG00000047135	22	12431752	12443560	GORASP1	golgi reassembly stacking protein 1 [Source:VGNC Symbol;Acc:VGNC:29498]
ENSBTAG00000050991	22	12441076	12447093
ENSBTAG00000010477	22	12455223	12477183	TTC21A	tetratricopeptide repeat domain 21A [Source:VGNC Symbol;Acc:VGNC:36459]
ENSBTAG00000003845	22	12478903	12492412	CSRNP1	cysteine and serine rich nuclear protein 1 [Source:VGNC Symbol;Acc:VGNC:27772]
ENSBTAG00000010029	22	44539154	45518463	ERC2	ELKS/RAB6-interacting/CAST family member 2 [Source:VGNC Symbol;Acc:VGNC:28567]
ENSBTAG00000043990	23	270838	961226	KHDRBS2	KH RNA binding domain containing, signal transduction associated 2 [Source:VGNC Symbol;Acc:VGNC:30541]
ENSBTAG00000021993	23	8591537	8608865	SPDEF	SAM pointed domain containing ETS transcription factor [Source:VGNC Symbol;Acc:VGNC:35198]
ENSBTAG00000034493	23	8638856	8743421	ILRUN	inflammation and lipid regulator with UBA-like and NBR1-like domains [Source:VGNC Symbol;Acc:VGNC:52675]
ENSBTAG00000052363	24	62291431	62311996
ENSBTAG00000054944	26	30534397	30536812
ENSBTAG00000003265	26	30579476	30711953	ADD3	adducin 3 [Source:VGNC Symbol;Acc:VGNC:25655]
ENSBTAG00000022808	26	38953563	39017643	CACUL1	CDK2 associated cullin domain 1 [Source:VGNC Symbol;Acc:VGNC:55940]
ENSBTAG00000050605	27	6840547	6841492
ENSBTAG00000053456	27	6855327	6856946
ENSBTAG00000053405	27	6895181	6897002
ENSBTAG00000049891	27	6933034	6937656
ENSBTAG00000045649	27	6956381	6964235	DEFB	defensin, beta [Source:NCBI gene (formerly Entrezgene);Acc:768318]
ENSBTAG00000051241	27	6962171	6964146
ENSBTAG00000049265	27	7049840	7051263
ENSBTAG00000051016	27	7110505	7110973
ENSBTAG00000053557	27	7138873	7140876	DEFB4A	defensin, beta 4A [Source:NCBI gene (formerly Entrezgene);Acc:286836]
ENSBTAG00000014023	28	24405508	24432036	SIRT1	sirtuin 1 [Source:VGNC Symbol;Acc:VGNC:34630]
ENSBTAG00000014029	28	24437054	24564497	HERC4	HECT and RLD domain containing E3 ubiquitin protein ligase 4 [Source:VGNC Symbol;Acc:VGNC:55988]
ENSBTAG00000054019	29	283738	304428
ENSBTAG00000046335	29	299133	300179
ENSBTAG00000004334	3	9324285	9350657	NCSTN	nicastrin [Source:VGNC Symbol;Acc:VGNC:31929]
ENSBTAG00000004333	3	9350633	9394688	COPA	COPI coat complex subunit alpha [Source:VGNC Symbol;Acc:VGNC:27592]
ENSBTAG00000007537	3	9399899	9405346	PEX19	peroxisomal biosis factor 19 [Source:VGNC Symbol;Acc:VGNC:32758]
ENSBTAG00000005796	3	9420056	9462754	DCAF8	DDB1 and CUL4 associated factor 8 [Source:VGNC Symbol;Acc:VGNC:109400]
ENSBTAG00000037634	3	54187433	54276697
ENSBTAG00000013910	3	21398790	21402032	POLR3GL	RNA polymerase III subunit GL [Source:VGNC Symbol;Acc:VGNC:84440]
ENSBTAG00000008365	3	21413252	21415922	ANKRD34A	ankyrin repeat domain 34A [Source:VGNC Symbol;Acc:VGNC:25924]
ENSBTAG00000008369	3	21418275	21448521	RBM8A	RNA binding motif protein 8A [Source:VGNC Symbol;Acc:VGNC:33808]
ENSBTAG00000008370	3	21449848	21453480	GNRHR2	gonadotropin releasing hormone receptor 2 [Source:VGNC Symbol;Acc:VGNC:108933]
ENSBTAG00000008372	3	21454070	21459694	PEX11B	peroxisomal biosis factor 11 beta [Source:VGNC Symbol;Acc:VGNC:32752]
ENSBTAG00000008373	3	21460548	21477566	ITGA10	integrin subunit alpha 10 [Source:VGNC Symbol;Acc:VGNC:30311]
ENSBTAG00000038844	3	21481384	21498215	ANKRD35	ankyrin repeat domain 35 [Source:VGNC Symbol;Acc:VGNC:25927]
ENSBTAG00000052421	3	21498771	21500120
ENSBTAG00000018942	3	59398296	59456577	SSX2IP	SSX family member 2 interacting protein [Source:VGNC Symbol;Acc:VGNC:35329]
ENSBTAG00000005782	3	59509795	59524072	CTBS	chitobiase [Source:VGNC Symbol;Acc:VGNC:27786]
ENSBTAG00000020010	3	59526632	59586510	SPATA1	spermatosis associated 1 [Source:VGNC Symbol;Acc:VGNC:55684]
ENSBTAG00000008122	3	59591885	59600029	GNG5	G protein subunit gamma 5 [Source:NCBI gene (formerly Entrezgene);Acc:287018]
ENSBTAG00000009426	4	112024328	112069782	EZH2	enhancer of zeste 2 polycomb repressive complex 2 subunit [Source:VGNC Symbol;Acc:VGNC:28675]
ENSBTAG00000038795	4	49987458	50048654	STARD3NL	STARD3 N-terminal like [Source:VGNC Symbol;Acc:VGNC:35364]
ENSBTAG00000020919	4	68797645	68801018	EVX1	even-skipped homeobox 1 [Source:VGNC Symbol;Acc:VGNC:28637]
ENSBTAG00000014735	4	68842500	68844385	HOXA13	homeobox A13 [Source:VGNC Symbol;Acc:VGNC:53648]
ENSBTAG00000014738	4	68857431	68861055	HOXA11	homeobox A11 [Source:VGNC Symbol;Acc:VGNC:29909]
ENSBTAG00000040082	4	68862439	68872086	HOXA10	homeobox A10 [Source:VGNC Symbol;Acc:VGNC:53647]
ENSBTAG00000048562	4	68868473	68869395
ENSBTAG00000053595	4	68877182	68880322	HOXA9	homeobox A9 [Source:VGNC Symbol;Acc:VGNC:107226]
ENSBTAG00000001455	4	68885186	68887923	HOXA7	homeobox A7 [Source:VGNC Symbol;Acc:VGNC:29915]
ENSBTAG00000024341	4	68894951	68898550	HOXA6	homeobox A6 [Source:VGNC Symbol;Acc:VGNC:29914]
ENSBTAG00000012211	4	68898726	68901681	HOXA5	homeobox A5 [Source:VGNC Symbol;Acc:VGNC:29913]
ENSBTAG00000008139	4	68902556	68934981	HOXA3	homeobox A3 [Source:VGNC Symbol;Acc:VGNC:29911]
ENSBTAG00000001063	4	68911991	68914205	HOXA4	homeobox A4 [Source:VGNC Symbol;Acc:VGNC:29912]
ENSBTAG00000008138	4	68939317	68941279	HOXA2	homeobox A2 [Source:VGNC Symbol;Acc:VGNC:29910]
ENSBTAG00000013263	4	68945977	68948264	HOXA1	homeobox A1 [Source:VGNC Symbol;Acc:VGNC:29908]
ENSBTAG00000049913	5	59015180	59016118	OR6C74	olfactory receptor family 6 subfamily C member 74 [Source:VGNC Symbol;Acc:VGNC:101757]
ENSBTAG00000051198	5	59045501	59046562	OR6C266	olfactory receptor family 6 subfamily C member 266 [Source:VGNC Symbol;Acc:VGNC:101694]
ENSBTAG00000002913	5	59075467	59076405	OR6C33	olfactory receptor family 6 subfamily C member 33 [Source:VGNC Symbol;Acc:VGNC:101731]
ENSBTAG00000051990	5	59116116	59117060	OR6C7F	olfactory receptor family 6 subfamily C member 7F [Source:VGNC Symbol;Acc:VGNC:101761]
ENSBTAG00000048864	5	59161107	59162045	OR6C69H	olfactory receptor family 6 subfamily C member 69H [Source:VGNC Symbol;Acc:VGNC:101755]
ENSBTAG00000046446	5	59174046	59174975	OR6C74D	olfactory receptor family 6 subfamily C member 74D [Source:NCBI gene (formerly Entrezgene);Acc:788298]
ENSBTAG00000003304	5	25977799	25980483	HOXC4	homeobox C4 [Source:VGNC Symbol;Acc:VGNC:29925]
ENSBTAG00000009634	5	25997501	26000142	HOXC5	homeobox C5 [Source:VGNC Symbol;Acc:VGNC:56208]
ENSBTAG00000009238	5	26002104	26016051	HOXC6	homeobox C6 [Source:VGNC Symbol;Acc:VGNC:29926]
ENSBTAG00000012149	5	26020286	26023408	HOXC8	homeobox C8 [Source:VGNC Symbol;Acc:VGNC:29927]
ENSBTAG00000005606	5	26029920	26032423	HOXC9	homeobox C9 [Source:VGNC Symbol;Acc:VGNC:29928]
ENSBTAG00000003278	5	26042341	26047427	HOXC10	homeobox C10 [Source:VGNC Symbol;Acc:VGNC:56206]
ENSBTAG00000006879	5	26057080	26059552	HOXC11	homeobox C11 [Source:VGNC Symbol;Acc:VGNC:56207]
ENSBTAG00000000924	5	26076092	26077683	HOXC12	homeobox C12 [Source:VGNC Symbol;Acc:VGNC:29923]
ENSBTAG00000000923	5	26085798	26093573	HOXC13	homeobox C13 [Source:VGNC Symbol;Acc:VGNC:29924]
ENSBTAG00000007636	5	47564309	47624668	IRAK3	interleukin 1 receptor associated kinase 3 [Source:VGNC Symbol;Acc:VGNC:30267]
ENSBTAG00000052954	5	47632527	47634494
ENSBTAG00000026993	5	47645210	47661694	TMBIM4	transmembrane BAX inhibitor motif containing 4 [Source:NCBI gene (formerly Entrezgene);Acc:513242]
ENSBTAG00000002004	5	47669190	47673186	LLPH	LLP homolog, long-term synaptic facilitation factor [Source:VGNC Symbol;Acc:VGNC:30917]
ENSBTAG00000044017	5	48332243	48512740	MSRB3	methionine sulfoxide reductase B3 [Source:VGNC Symbol;Acc:VGNC:54457]
						ENSBTAG00000039435	5	48542860	48614389	LEMD3	LEM domain containing 3 [Source:VGNC Symbol;Acc:VGNC:30837]
						ENSBTAG00000014758	5	48687578	48779884	WIF1	WNT inhibitory factor 1 [Source:VGNC Symbol;Acc:VGNC:36938]
						ENSBTAG00000051574	5	55900690	55902019
						ENSBTAG00000021336	5	55902461	55931562	KIF5A	kinesin family member 5A [Source:VGNC Symbol;Acc:VGNC:30605]
						ENSBTAG00000051593	5	55905833	55915193
						ENSBTAG00000010624	5	55932944	55946889	DCTN2	dynactin subunit 2 [Source:VGNC Symbol;Acc:VGNC:27929]
						ENSBTAG00000010616	5	55947935	55953054	MBD6	methyl-CpG binding domain protein 6 [Source:VGNC Symbol;Acc:VGNC:31278]
						ENSBTAG00000031544	5	55955676	55960509	DDIT3	DNA damage inducible transcript 3 [Source:VGNC Symbol;Acc:VGNC:27947]
						ENSBTAG00000018405	5	55960451	55988093	MARS1	methionyl-tRNA synthetase 1 [Source:VGNC Symbol;Acc:VGNC:31250]
						ENSBTAG00000018403	5	55984863	55992412	ARHGAP9	Rho GTPase activating protein 9 [Source:VGNC Symbol;Acc:VGNC:26100]
						ENSBTAG00000006631	5	55992686	56003064	GLI1	GLI family zinc finger 1 [Source:VGNC Symbol;Acc:VGNC:29399]
						ENSBTAG00000004876	5	120037421	120056199	RABL2B	RAB, member of RAS onco family like 2B [Source:NCBI gene (formerly Entrezgene);Acc:515671]
						ENSBTAG00000048001	6	32360	34138
						ENSBTAG00000053871	6	122360	147131	APELA	apelin receptor early endogenous ligand [Source:NCBI gene (formerly Entrezgene);Acc:101905445]
						ENSBTAG00000053122	7	99820	101828
						ENSBTAG00000051286	7	105678	107690
						ENSBTAG00000049574	7	111545	113557
						ENSBTAG00000050327	7	117412	119367
						ENSBTAG00000014182	7	49921360	50255751	CTNNA1	catenin alpha 1 [Source:VGNC Symbol;Acc:VGNC:27799]
						ENSBTAG00000004415	7	50070571	50075962
						ENSBTAG00000014192	7	50189492	50193541	LRRTM2	leucine rich repeat transmembrane neuronal 2 [Source:VGNC Symbol;Acc:VGNC:31043]
						ENSBTAG00000033747	7	50264021	50520479	SIL1	SIL1 nucleotide exchange factor [Source:VGNC Symbol;Acc:VGNC:34622]
						ENSBTAG00000006756	7	50593615	50620401	MATR3	matrin 3 [Source:NCBI gene (formerly Entrezgene);Acc:505129]
						ENSBTAG00000008224	7	50628259	50645911	PAIP2	poly(A) binding protein interacting protein 2 [Source:VGNC Symbol;Acc:VGNC:53573]
						ENSBTAG00000010798	7	50647652	50660051	SLC23A1	solute carrier family 23 member 1 [Source:VGNC Symbol;Acc:VGNC:34733]
						ENSBTAG00000038337	7	50661348	50663428	MZB1	marginal zone B and B1 cell specific protein [Source:VGNC Symbol;Acc:VGNC:31849]
						ENSBTAG00000030520	7	50662953	50669077	PROB1	proline rich basic protein 1 [Source:VGNC Symbol;Acc:VGNC:33357]
						ENSBTAG00000017957	7	50670564	50675970	SPATA24	spermatosis associated 24 [Source:VGNC Symbol;Acc:VGNC:55310]
						ENSBTAG00000002286	7	50680729	50712129	DNAJC18	DnaJ heat shock protein family (Hsp40) member C18 [Source:VGNC Symbol;Acc:VGNC:52230]
						ENSBTAG00000030518	7	50720267	50729286	ECSCR	endothelial cell surface expressed chemotaxis and apoptosis regulator [Source:VGNC Symbol;Acc:VGNC:108982]
						ENSBTAG00000030517	7	50730802	50732591	SMIM33	small integral membrane protein 33 [Source:VGNC Symbol;Acc:VGNC:57361]
						ENSBTAG00000002296	7	50736654	50743097	STING1	stimulator of interferon response cGAMP interactor 1 [Source:VGNC Symbol;Acc:VGNC:35997]
						ENSBTAG00000004161	7	50789407	50831986	UBE2D2	ubiquitin conjugating enzyme E2 D2 [Source:VGNC Symbol;Acc:VGNC:36580]
						ENSBTAG00000003986	7	50878379	50886363	CXXC5	CXXC finger protein 5 [Source:VGNC Symbol;Acc:VGNC:27860]
						ENSBTAG00000000238	7	50988391	51027492	PSD2	pleckstrin and Sec7 domain containing 2 [Source:VGNC Symbol;Acc:VGNC:33432]
						ENSBTAG00000010689	7	51031920	51226063	NRG2	neuregulin 2 [Source:VGNC Symbol;Acc:VGNC:55226]
						ENSBTAG00000051779	7	51435093	51510425	PFDN1	prefoldin subunit 1 [Source:VGNC Symbol;Acc:VGNC:32766]
						ENSBTAG00000021766	7	51533600	51544783	HBEGF	heparin binding EGF like growth factor [Source:VGNC Symbol;Acc:VGNC:29765]
						ENSBTAG00000021775	7	51558951	51572952	SLC4A9	solute carrier family 4 member 9 [Source:VGNC Symbol;Acc:VGNC:34898]
						ENSBTAG00000027151	7	53810968	54280637	ARHGAP26	Rho GTPase activating protein 26 [Source:VGNC Symbol;Acc:VGNC:26084]
						ENSBTAG00000053427	7	55092078	55095697
						ENSBTAG00000011397	8	59373966	59599764	UNC13B	unc-13 homolog B [Source:VGNC Symbol;Acc:VGNC:56987]
						ENSBTAG00000011402	8	59637289	59710590
						ENSBTAG00000018069	8	103968196	103988784	TNFSF15	TNF superfamily member 15 [Source:VGNC Symbol;Acc:VGNC:36174]
						ENSBTAG00000008426	8	113173097	113173255
						ENSBTAG00000025954	8	7257789	7260349
						ENSBTAG00000035768	8	7271850	7276168
						ENSBTAG00000008678	8	7287051	7291601
						ENSBTAG00000039873	8	7325501	7331864
						ENSBTAG00000013991	9	41936619	41957320	NR2E1	nuclear receptor subfamily 2 group E member 1 [Source:VGNC Symbol;Acc:VGNC:32238]
						ENSBTAG00000010148	9	42046699	42047298
						ENSBTAG00000016967	9	62336702	62417666	RARS2	arginyl-tRNA synthetase 2, mitochondrial [Source:VGNC Symbol;Acc:VGNC:33734]
						ENSBTAG00000014057	9	62413961	62445501	SLC35A1	solute carrier family 35 member A1 [Source:VGNC Symbol;Acc:VGNC:34819]
						ENSBTAG00000007686	9	104096728	104106442	TBP	TATA-box binding protein [Source:NCBI gene (formerly Entrezgene);Acc:516578]
						ENSBTAG00000011179	9	104110949	104116975	PDCD2	programmed cell death 2 [Source:VGNC Symbol;Acc:VGNC:32660]
						ENSBTAG00000005205	9	34276663	34353054	DSE	dermatan sulfate epimerase [Source:VGNC Symbol;Acc:VGNC:53789]
						ENSBTAG00000010885	9	34430224	34433482	TSPYL1	TSPY like 1 [Source:VGNC Symbol;Acc:VGNC:53811]
						ENSBTAG00000009127	9	34447805	34451897	TSPYL4	TSPY like 4 [Source:VGNC Symbol;Acc:VGNC:36446]
						ENSBTAG00000016584	9	39325007	39373157	RPF2	ribosome production factor 2 homolog [Source:VGNC Symbol;Acc:VGNC:34103]
						ENSBTAG00000003342	9	39424555	39477476	AMD1	adenosylmethionine decarboxylase 1 [Source:VGNC Symbol;Acc:VGNC:25859]
						ENSBTAG00000007288	9	39477920	39644633	CDK19	cyclin dependent kinase 19 [Source:VGNC Symbol;Acc:VGNC:27122]

## Sheet: Table S4
Table S4. Candidate gene regions and annotated candidate genes detected by Fst selection scan method
Gene stable ID	BTA	Gene start (bp)	Gene end (bp)	Gene name	Gene description
ENSBTAG00000013662	1	43902264	44073696	COL8A1	collagen type VIII alpha 1 chain [Source:VGNC Symbol;Acc:VGNC:27574]
ENSBTAG00000013663	1	44086074	44481342	CMSS1	cms1 ribosomal small subunit homolog [Source:VGNC Symbol;Acc:VGNC:96694]
ENSBTAG00000013664	1	44096867	44402309	FILIP1L	filamin A interacting protein 1 like [Source:VGNC Symbol;Acc:VGNC:29013]
ENSBTAG00000008072	2	128924106	128936367	SRSF10	serine and arginine rich splicing factor 10 [Source:VGNC Symbol;Acc:VGNC:35298]
ENSBTAG00000030435	2	128938566	128942609	PNRC2	proline rich nuclear receptor coactivator 2 [Source:VGNC Symbol;Acc:VGNC:33099]
ENSBTAG00000030434	2	129056428	129079502	FUCA1	alpha-L-fucosidase 1 [Source:VGNC Symbol;Acc:VGNC:29140]
ENSBTAG00000021832	2	129091481	129110145	HMGCL	3-hydroxy-3-methylglutaryl-CoA lyase [Source:VGNC Symbol;Acc:VGNC:29877]
ENSBTAG00000005002	2	129111017	129115576	GALE	UDP-galactose-4-epimerase [Source:VGNC Symbol;Acc:VGNC:29218]
ENSBTAG00000011625	2	129115781	129121108	LYPLA2	lysophospholipase 2 [Source:VGNC Symbol;Acc:VGNC:31106]
ENSBTAG00000021620	2	129122974	129130667	PITHD1	PITH domain containing 1 [Source:VGNC Symbol;Acc:VGNC:32918]
ENSBTAG00000026585	2	129147034	129156032	ELOA	elongin A [Source:VGNC Symbol;Acc:VGNC:56105]
ENSBTAG00000020905	2	129168191	129198058	RPL11	ribosomal protein L11 [Source:VGNC Symbol;Acc:VGNC:34108]
ENSBTAG00000009502	2	129672631	129764693	LUZP1	leucine zipper protein 1 [Source:VGNC Symbol;Acc:VGNC:31084]
ENSBTAG00000009500	2	129770258	129836290	KDM1A	lysine demethylase 1A [Source:VGNC Symbol;Acc:VGNC:30522]
ENSBTAG00000053631	2	129843757	129846448	TEX46	testis expressed 46 [Source:VGNC Symbol;Acc:VGNC:106973]
ENSBTAG00000002272	2	89035588	89056404	KCTD18	potassium channel tetramerization domain containing 18 [Source:VGNC Symbol;Acc:VGNC:30507]
ENSBTAG00000031579	2	89070545	89099327	SGO2	shugoshin 2 [Source:VGNC Symbol;Acc:VGNC:34546]
ENSBTAG00000009725	2	89102213	89173911	AOX1	aldehyde oxidase 1 [Source:VGNC Symbol;Acc:VGNC:25974]
ENSBTAG00000021308	2	114988515	115174824	IRS1	insulin receptor substrate 1 [Source:VGNC Symbol;Acc:VGNC:30283]
ENSBTAG00000023963	2	115024497	115208409	RHBDD1	rhomboid domain containing 1 [Source:VGNC Symbol;Acc:VGNC:33930]
ENSBTAG00000016377	3	100332768	100369992	IPP	intracisternal A particle-promoted polypeptide [Source:VGNC Symbol;Acc:VGNC:30247]
ENSBTAG00000051822	3	100364356	100365819
ENSBTAG00000052979	3	100376675	100378679	TMEM69	transmembrane protein 69 [Source:VGNC Symbol;Acc:VGNC:106984]
ENSBTAG00000008810	3	100418895	100453755	GPBP1L1	GC-rich promoter binding protein 1 like 1 [Source:VGNC Symbol;Acc:VGNC:59184]
ENSBTAG00000008808	3	100455525	100459138	CCDC17	coiled-coil domain containing 17 [Source:VGNC Symbol;Acc:VGNC:26866]
ENSBTAG00000015346	3	100461046	100505190	NASP	nuclear autoantigenic sperm protein [Source:VGNC Symbol;Acc:VGNC:31887]
ENSBTAG00000049015	3	101971646	101976613
ENSBTAG00000008690	3	102033426	102065123	SLC6A9	solute carrier family 6 member 9 [Source:NCBI gene (formerly Entrezgene);Acc:282368]
ENSBTAG00000011888	3	102065404	102069070	CCDC24	coiled-coil domain containing 24 [Source:VGNC Symbol;Acc:VGNC:26887]
ENSBTAG00000011879	3	102069299	102079762	B4GALT2	beta-1,4-galactosyltransferase 2 [Source:VGNC Symbol;Acc:VGNC:26389]
ENSBTAG00000018889	3	102080670	102084006	ATP6V0B	ATPase H+ transporting V0 subunit b [Source:VGNC Symbol;Acc:VGNC:26310]
ENSBTAG00000018888	3	102085998	102089568	DPH2	diphthamide biosynthesis 2 [Source:VGNC Symbol;Acc:VGNC:28179]
ENSBTAG00000018887	3	102090696	102111545	IPO13	importin 13 [Source:VGNC Symbol;Acc:VGNC:30241]
ENSBTAG00000040060	3	102121461	102122516	ARTN	artemin [Source:VGNC Symbol;Acc:VGNC:26181]
ENSBTAG00000017656	3	102126891	102311428	ST3GAL3	ST3 beta-galactoside alpha-2,3-sialyltransferase 3 [Source:VGNC Symbol;Acc:VGNC:54493]
ENSBTAG00000007320	3	19481062	19509852	PI4KB	phosphatidylinositol 4-kinase beta [Source:VGNC Symbol;Acc:VGNC:32854]
ENSBTAG00000007318	3	19509778	19518770	ZNF687	zinc finger protein 687 [Source:VGNC Symbol;Acc:VGNC:37328]
ENSBTAG00000006101	3	19555183	19565649	PSMD4	proteasome 26S subunit ubiquitin receptor, non-ATPase 4 [Source:VGNC Symbol;Acc:VGNC:33468]
ENSBTAG00000006099	3	19572074	19611272	PIP5K1A	phosphatidylinositol-4-phosphate 5-kinase type 1 alpha [Source:VGNC Symbol;Acc:VGNC:55656]
ENSBTAG00000018074	3	19623986	19636738	VPS72	vacuolar protein sorting 72 homolog [Source:VGNC Symbol;Acc:VGNC:36831]
ENSBTAG00000018071	3	19637443	19641926	TMOD4	tropomodulin 4 [Source:VGNC Symbol;Acc:VGNC:36137]
ENSBTAG00000018070	3	19642451	19644982	SCNM1	sodium channel modifier 1 [Source:VGNC Symbol;Acc:VGNC:55678]
ENSBTAG00000020395	3	19645437	19653958	LYSMD1	LysM domain containing 1 [Source:VGNC Symbol;Acc:VGNC:31112]
ENSBTAG00000010866	4	62664288	62917005	BMPER	BMP binding endothelial regulator [Source:VGNC Symbol;Acc:VGNC:26523]
ENSBTAG00000020919	4	68797645	68801018	EVX1	even-skipped homeobox 1 [Source:VGNC Symbol;Acc:VGNC:28637]
ENSBTAG00000014735	4	68842500	68844385	HOXA13	homeobox A13 [Source:VGNC Symbol;Acc:VGNC:53648]
ENSBTAG00000014738	4	68857431	68861055	HOXA11	homeobox A11 [Source:VGNC Symbol;Acc:VGNC:29909]
ENSBTAG00000040082	4	68862439	68872086	HOXA10	homeobox A10 [Source:VGNC Symbol;Acc:VGNC:53647]
ENSBTAG00000048562	4	68868473	68869395
ENSBTAG00000053595	4	68877182	68880322	HOXA9	homeobox A9 [Source:VGNC Symbol;Acc:VGNC:107226]
ENSBTAG00000001455	4	68885186	68887923	HOXA7	homeobox A7 [Source:VGNC Symbol;Acc:VGNC:29915]
ENSBTAG00000024341	4	68894951	68898550	HOXA6	homeobox A6 [Source:VGNC Symbol;Acc:VGNC:29914]
ENSBTAG00000012211	4	68898726	68901681	HOXA5	homeobox A5 [Source:VGNC Symbol;Acc:VGNC:29913]
ENSBTAG00000008139	4	68902556	68934981	HOXA3	homeobox A3 [Source:VGNC Symbol;Acc:VGNC:29911]
ENSBTAG00000001063	4	68911991	68914205	HOXA4	homeobox A4 [Source:VGNC Symbol;Acc:VGNC:29912]
ENSBTAG00000008138	4	68939317	68941279	HOXA2	homeobox A2 [Source:VGNC Symbol;Acc:VGNC:29910]
ENSBTAG00000013263	4	68945977	68948264	HOXA1	homeobox A1 [Source:VGNC Symbol;Acc:VGNC:29908]
ENSBTAG00000047825	5	58067915	58068868	OR6C202	olfactory receptor family 6 subfamily C member 202 [Source:VGNC Symbol;Acc:VGNC:101689]
ENSBTAG00000052093	5	58099644	58100579	OR6C207	olfactory receptor family 6 subfamily C member 207 [Source:VGNC Symbol;Acc:VGNC:101690]
ENSBTAG00000006313	5	58516084	58517061	OR6C76	olfactory receptor family 6 subfamily C member 76 [Source:VGNC Symbol;Acc:VGNC:101760]
ENSBTAG00000053837	5	58550539	58551477	OR6C75	olfactory receptor family 6 subfamily C member 75 [Source:VGNC Symbol;Acc:VGNC:101759]
ENSBTAG00000049581	5	58594819	58595757	OR6C1Q	olfactory receptor family 6 subfamily C member 1Q [Source:VGNC Symbol;Acc:VGNC:101683]
ENSBTAG00000049184	5	58618611	58619627	OR6C7H	olfactory receptor family 6 subfamily C member 7H [Source:VGNC Symbol;Acc:VGNC:101763]
ENSBTAG00000051641	5	25215043	25220249	MUCL1	mucin-like 1 [Source:NCBI gene (formerly Entrezgene);Acc:104972380]
ENSBTAG00000023670	5	25242590	25246328
ENSBTAG00000006246	5	25786249	25812785	CBX5	chromobox 5 [Source:VGNC Symbol;Acc:VGNC:26818]
ENSBTAG00000021974	5	25855722	25862453	SMUG1	single-strand-selective monofunctional uracil-DNA glycosylase 1 [Source:VGNC Symbol;Acc:VGNC:35039]
ENSBTAG00000003304	5	25977799	25980483	HOXC4	homeobox C4 [Source:VGNC Symbol;Acc:VGNC:29925]
ENSBTAG00000009634	5	25997501	26000142	HOXC5	homeobox C5 [Source:VGNC Symbol;Acc:VGNC:56208]
ENSBTAG00000009238	5	26002104	26016051	HOXC6	homeobox C6 [Source:VGNC Symbol;Acc:VGNC:29926]
ENSBTAG00000012149	5	26020286	26023408	HOXC8	homeobox C8 [Source:VGNC Symbol;Acc:VGNC:29927]
ENSBTAG00000005606	5	26029920	26032423	HOXC9	homeobox C9 [Source:VGNC Symbol;Acc:VGNC:29928]
ENSBTAG00000003278	5	26042341	26047427	HOXC10	homeobox C10 [Source:VGNC Symbol;Acc:VGNC:56206]
ENSBTAG00000006879	5	26057080	26059552	HOXC11	homeobox C11 [Source:VGNC Symbol;Acc:VGNC:56207]
ENSBTAG00000000924	5	26076092	26077683	HOXC12	homeobox C12 [Source:VGNC Symbol;Acc:VGNC:29923]
ENSBTAG00000000923	5	26085798	26093573	HOXC13	homeobox C13 [Source:VGNC Symbol;Acc:VGNC:29924]
ENSBTAG00000033726	5	47140111	47474250	GRIP1	glutamate receptor interacting protein 1 [Source:VGNC Symbol;Acc:VGNC:56205]
ENSBTAG00000020806	5	47481804	47519482	HELB	DNA helicase B [Source:VGNC Symbol;Acc:VGNC:29804]
ENSBTAG00000053419	5	47504807	47505199
ENSBTAG00000007636	5	47564309	47624668	IRAK3	interleukin 1 receptor associated kinase 3 [Source:VGNC Symbol;Acc:VGNC:30267]
ENSBTAG00000052954	5	47632527	47634494
ENSBTAG00000026993	5	47645210	47661694	TMBIM4	transmembrane BAX inhibitor motif containing 4 [Source:NCBI gene (formerly Entrezgene);Acc:513242]
ENSBTAG00000002004	5	47669190	47673186	LLPH	LLP homolog, long-term synaptic facilitation factor [Source:VGNC Symbol;Acc:VGNC:30917]
ENSBTAG00000044118	5	47819505	47966760	HMGA2	high mobility group AT-hook 2 [Source:VGNC Symbol;Acc:VGNC:29875]
ENSBTAG00000044017	5	48332243	48512740	MSRB3	methionine sulfoxide reductase B3 [Source:VGNC Symbol;Acc:VGNC:54457]
ENSBTAG00000039435	5	48542860	48614389	LEMD3	LEM domain containing 3 [Source:VGNC Symbol;Acc:VGNC:30837]
ENSBTAG00000014758	5	48687578	48779884	WIF1	WNT inhibitory factor 1 [Source:VGNC Symbol;Acc:VGNC:36938]
ENSBTAG00000011352	5	48952181	49035846	TBC1D30	TBC1 domain family member 30 [Source:VGNC Symbol;Acc:VGNC:35641]
ENSBTAG00000000237	5	49017944	49018762
ENSBTAG00000017465	5	49053812	49103597	GNS	glucosamine (N-acetyl)-6-sulfatase [Source:VGNC Symbol;Acc:VGNC:56204]
ENSBTAG00000051013	5	49114394	49190776	RASSF3	Ras association domain family member 3 [Source:VGNC Symbol;Acc:VGNC:33759]
ENSBTAG00000049386	5	55853206	55853442
ENSBTAG00000004494	5	55856907	55863814	B4GALNT1	beta-1,4-N-acetyl-galactosaminyltransferase 1 [Source:VGNC Symbol;Acc:VGNC:26385]
ENSBTAG00000023289	5	55863909	55870734	SLC26A10	solute carrier family 26 member 10 [Source:VGNC Symbol;Acc:VGNC:97312]
ENSBTAG00000018003	5	55872512	55879740	ARHGEF25	Rho guanine nucleotide exchange factor 25 [Source:VGNC Symbol;Acc:VGNC:26112]
ENSBTAG00000018002	5	55880132	55885193	DTX3	deltex E3 ubiquitin ligase 3 [Source:VGNC Symbol;Acc:VGNC:28238]
ENSBTAG00000003942	5	55886481	55898381	PIP4K2C	phosphatidylinositol-5-phosphate 4-kinase type 2 gamma [Source:VGNC Symbol;Acc:VGNC:32908]
ENSBTAG00000051574	5	55900690	55902019
ENSBTAG00000021336	5	55902461	55931562	KIF5A	kinesin family member 5A [Source:VGNC Symbol;Acc:VGNC:30605]
ENSBTAG00000051593	5	55905833	55915193
ENSBTAG00000010624	5	55932944	55946889	DCTN2	dynactin subunit 2 [Source:VGNC Symbol;Acc:VGNC:27929]
ENSBTAG00000010616	5	55947935	55953054	MBD6	methyl-CpG binding domain protein 6 [Source:VGNC Symbol;Acc:VGNC:31278]
ENSBTAG00000031544	5	55955676	55960509	DDIT3	DNA damage inducible transcript 3 [Source:VGNC Symbol;Acc:VGNC:27947]
ENSBTAG00000018405	5	55960451	55988093	MARS1	methionyl-tRNA synthetase 1 [Source:VGNC Symbol;Acc:VGNC:31250]
ENSBTAG00000018403	5	55984863	55992412	ARHGAP9	Rho GTPase activating protein 9 [Source:VGNC Symbol;Acc:VGNC:26100]
ENSBTAG00000006631	5	55992686	56003064	GLI1	GLI family zinc finger 1 [Source:VGNC Symbol;Acc:VGNC:29399]
ENSBTAG00000017571	5	90600602	90862839	PLEKHA5	pleckstrin homology domain containing A5 [Source:VGNC Symbol;Acc:VGNC:33007]
ENSBTAG00000014324	6	94579877	94757659	ANTXR2	ANTXR cell adhesion molecule 2 [Source:VGNC Symbol;Acc:VGNC:25962]
ENSBTAG00000001862	7	57796185	58305705	PPP2R2B	protein phosphatase 2 regulatory subunit Bbeta [Source:VGNC Symbol;Acc:VGNC:33256]
ENSBTAG00000020578	7	30616932	30725290	PRDM6	PR/SET domain 6 [Source:VGNC Symbol;Acc:VGNC:33298]
ENSBTAG00000001568	7	30779209	30793006	PPIC	peptidylprolyl isomerase C [Source:VGNC Symbol;Acc:VGNC:33196]
ENSBTAG00000031069	7	30802398	30977434	SNX24	sorting nexin 24 [Source:VGNC Symbol;Acc:VGNC:35103]
ENSBTAG00000049671	7	30828979	30833314	SELENOW	selenoprotein W [Source:VGNC Symbol;Acc:VGNC:34423]
ENSBTAG00000011415	7	49858047	49886144	ETF1	eukaryotic translation termination factor 1 [Source:VGNC Symbol;Acc:VGNC:28617]
ENSBTAG00000052249	7	49866374	49869645
ENSBTAG00000011419	7	49894161	49909804	HSPA9	heat shock protein family A (Hsp70) member 9 [Source:VGNC Symbol;Acc:VGNC:52243]
ENSBTAG00000014182	7	49921360	50255751	CTNNA1	catenin alpha 1 [Source:VGNC Symbol;Acc:VGNC:27799]
ENSBTAG00000004415	7	50070571	50075962
ENSBTAG00000014192	7	50189492	50193541	LRRTM2	leucine rich repeat transmembrane neuronal 2 [Source:VGNC Symbol;Acc:VGNC:31043]
ENSBTAG00000033747	7	50264021	50520479	SIL1	SIL1 nucleotide exchange factor [Source:VGNC Symbol;Acc:VGNC:34622]
ENSBTAG00000006756	7	50593615	50620401	MATR3	matrin 3 [Source:NCBI gene (formerly Entrezgene);Acc:505129]
ENSBTAG00000008224	7	50628259	50645911	PAIP2	poly(A) binding protein interacting protein 2 [Source:VGNC Symbol;Acc:VGNC:53573]
ENSBTAG00000010798	7	50647652	50660051	SLC23A1	solute carrier family 23 member 1 [Source:VGNC Symbol;Acc:VGNC:34733]
ENSBTAG00000038337	7	50661348	50663428	MZB1	marginal zone B and B1 cell specific protein [Source:VGNC Symbol;Acc:VGNC:31849]
ENSBTAG00000030520	7	50662953	50669077	PROB1	proline rich basic protein 1 [Source:VGNC Symbol;Acc:VGNC:33357]
ENSBTAG00000017957	7	50670564	50675970	SPATA24	spermatosis associated 24 [Source:VGNC Symbol;Acc:VGNC:55310]
ENSBTAG00000002286	7	50680729	50712129	DNAJC18	DnaJ heat shock protein family (Hsp40) member C18 [Source:VGNC Symbol;Acc:VGNC:52230]
ENSBTAG00000030518	7	50720267	50729286	ECSCR	endothelial cell surface expressed chemotaxis and apoptosis regulator [Source:VGNC Symbol;Acc:VGNC:108982]
ENSBTAG00000030517	7	50730802	50732591	SMIM33	small integral membrane protein 33 [Source:VGNC Symbol;Acc:VGNC:57361]
ENSBTAG00000002296	7	50736654	50743097	STING1	stimulator of interferon response cGAMP interactor 1 [Source:VGNC Symbol;Acc:VGNC:35997]
ENSBTAG00000004161	7	50789407	50831986	UBE2D2	ubiquitin conjugating enzyme E2 D2 [Source:VGNC Symbol;Acc:VGNC:36580]
ENSBTAG00000003986	7	50878379	50886363	CXXC5	CXXC finger protein 5 [Source:VGNC Symbol;Acc:VGNC:27860]
ENSBTAG00000000238	7	50988391	51027492	PSD2	pleckstrin and Sec7 domain containing 2 [Source:VGNC Symbol;Acc:VGNC:33432]
ENSBTAG00000010689	7	51031920	51226063	NRG2	neuregulin 2 [Source:VGNC Symbol;Acc:VGNC:55226]
ENSBTAG00000016595	7	51364569	51435249	CYSTM1	cysteine rich transmembrane module containing 1 [Source:VGNC Symbol;Acc:VGNC:50308]
ENSBTAG00000051779	7	51435093	51510425	PFDN1	prefoldin subunit 1 [Source:VGNC Symbol;Acc:VGNC:32766]
ENSBTAG00000021766	7	51533600	51544783	HBEGF	heparin binding EGF like growth factor [Source:VGNC Symbol;Acc:VGNC:29765]
ENSBTAG00000021775	7	51558951	51572952	SLC4A9	solute carrier family 4 member 9 [Source:VGNC Symbol;Acc:VGNC:34898]
ENSBTAG00000054857	7	51611093	51667303
ENSBTAG00000015042	7	51795499	51800408	WDR55	WD repeat domain 55 [Source:VGNC Symbol;Acc:VGNC:36906]
ENSBTAG00000018845	7	51800738	51803455	DND1	DND microRNA-mediated repression inhibitor 1 [Source:VGNC Symbol;Acc:VGNC:28138]
ENSBTAG00000018847	7	51803863	51817052	HARS1	histidyl-tRNA synthetase 1 [Source:VGNC Symbol;Acc:VGNC:29753]
ENSBTAG00000025212	7	51817094	51824132	HARS2	histidyl-tRNA synthetase 2, mitochondrial [Source:VGNC Symbol;Acc:VGNC:29754]
ENSBTAG00000005441	7	51825588	51830683	ZMAT2	zinc finger matrin-type 2 [Source:VGNC Symbol;Acc:VGNC:37191]
ENSBTAG00000046190	7	51894458	51897914	PCDHA2	protocadherin alpha 2 [Source:HGNC Symbol;Acc:HGNC:8668]
ENSBTAG00000049097	7	51897197	51897604
ENSBTAG00000046717	7	51902109	51904514	PCDHA3	protocadherin alpha 3 [Source:HGNC Symbol;Acc:HGNC:8669]
ENSBTAG00000052107	7	51903914	51904321
ENSBTAG00000049152	7	51905934	51910680	PCDHA4	protocadherin alpha 4 [Source:HGNC Symbol;Acc:HGNC:8670]
ENSBTAG00000049759	7	51910089	51910496
ENSBTAG00000015439	7	51920612	51933005
ENSBTAG00000049214	7	51922417	51922824
ENSBTAG00000054587	7	51932393	51932800
ENSBTAG00000054506	7	51937544	51937951
ENSBTAG00000052605	7	51947791	51948198
ENSBTAG00000048510	7	51961575	51961982
ENSBTAG00000051344	7	51969350	51969757
ENSBTAG00000030227	7	51980790	51986518	PCDHA13	protocadherin alpha 13 [Source:HGNC Symbol;Acc:HGNC:8667]
ENSBTAG00000008181	7	19676722	19701793	CHAF1A	chromatin assembly factor 1 subunit A [Source:VGNC Symbol;Acc:VGNC:27266]
ENSBTAG00000006007	7	19706831	19734112	SH3GL1	SH3 domain containing GRB2 like 1, endophilin A2 [Source:VGNC Symbol;Acc:VGNC:34572]
ENSBTAG00000006005	7	19734266	19744478	MPND	MPN domain containing [Source:VGNC Symbol;Acc:VGNC:31580]
ENSBTAG00000006001	7	19749298	19761854	STAP2	signal transducing adaptor family member 2 [Source:VGNC Symbol;Acc:VGNC:35359]
ENSBTAG00000054165	7	19754050	19755654
ENSBTAG00000005999	7	19761502	19774023	FSD1	fibronectin type III and SPRY domain containing 1 [Source:VGNC Symbol;Acc:VGNC:29129]
ENSBTAG00000004936	7	19775155	19782514	TMIGD2	transmembrane and immunoglobulin domain containing 2 [Source:VGNC Symbol;Acc:VGNC:36133]
ENSBTAG00000039696	7	19783231	19791715	SHD	Src homology 2 domain containing transforming protein D [Source:VGNC Symbol;Acc:VGNC:34594]
ENSBTAG00000012830	7	19797987	19812101	YJU2	YJU2 splicing factor homolog [Source:VGNC Symbol;Acc:VGNC:26935]
ENSBTAG00000012829	7	19814211	19819636	EBI3	Epstein-Barr virus induced 3 [Source:NCBI gene (formerly Entrezgene);Acc:514933]
ENSBTAG00000054046	7	19820672	19821713
ENSBTAG00000052694	7	19840981	19842954
ENSBTAG00000019909	7	19856911	19865253	SIRT6	sirtuin 6 [Source:VGNC Symbol;Acc:VGNC:34635]
ENSBTAG00000010215	7	19866004	19877349	CREB3L3	cAMP responsive element binding protein 3 like 3 [Source:VGNC Symbol;Acc:VGNC:27696]
ENSBTAG00000024450	7	19909945	19932216	MAP2K2	mitogen-activated protein kinase kinase 2 [Source:VGNC Symbol;Acc:VGNC:55215]
ENSBTAG00000020117	7	19956235	19976863	ZBTB7A	zinc finger and BTB domain containing 7A [Source:VGNC Symbol;Acc:VGNC:37089]
ENSBTAG00000000753	7	19978943	20004157	PIAS4	protein inhibitor of activated STAT 4 [Source:VGNC Symbol;Acc:VGNC:32858]
ENSBTAG00000045914	7	20022563	20022973
ENSBTAG00000004258	7	20027762	20036651	EEF2	eukaryotic translation elongation factor 2 [Source:VGNC Symbol;Acc:VGNC:28335]
ENSBTAG00000020417	7	20040198	20053609	DAPK3	death associated protein kinase 3 [Source:VGNC Symbol;Acc:VGNC:27878]
ENSBTAG00000031573	7	20064778	20069191	NMRK2	nicotinamide riboside kinase 2 [Source:VGNC Symbol;Acc:VGNC:106842]
ENSBTAG00000018375	7	20081660	20119357	ATCAY	ATCAY kinesin light chain interacting caytaxin [Source:VGNC Symbol;Acc:VGNC:26237]
ENSBTAG00000025452	7	21392211	21401682	SF3A2	splicing factor 3a subunit 2 [Source:VGNC Symbol;Acc:VGNC:34507]
ENSBTAG00000014955	7	21401483	21404348	AMH	anti-Mullerian hormone [Source:VGNC Symbol;Acc:VGNC:25864]
ENSBTAG00000014956	7	21404529	21408418	JSRP1	junctional sarcoplasmic reticulum protein 1 [Source:VGNC Symbol;Acc:VGNC:50101]
ENSBTAG00000009034	7	21413767	21447278	AP3D1	adaptor related protein complex 3 subunit delta 1 [Source:VGNC Symbol;Acc:VGNC:25988]
ENSBTAG00000025448	7	21448720	21451824	IZUMO4	IZUMO family member 4 [Source:VGNC Symbol;Acc:VGNC:30357]
ENSBTAG00000014526	7	21451865	21470865	MOB3A	MOB kinase activator 3A [Source:VGNC Symbol;Acc:VGNC:31544]
ENSBTAG00000018049	7	21489873	21501464	MKNK2	MAPK interacting serine/threonine kinase 2 [Source:VGNC Symbol;Acc:VGNC:31492]
ENSBTAG00000025445	7	21534242	21534796
ENSBTAG00000005718	8	25117062	25131177	PLIN2	perilipin 2 [Source:VGNC Symbol;Acc:VGNC:33030]
ENSBTAG00000019843	8	25137679	25179189	HAUS6	HAUS augmin like complex subunit 6 [Source:VGNC Symbol;Acc:VGNC:29761]
ENSBTAG00000033543	8	25185785	25187367	RRAGA	Ras related GTP binding A [Source:NCBI gene (formerly Entrezgene);Acc:618207]
ENSBTAG00000001322	8	25198565	25308606	SAXO1	stabilizer of axonemal microtubules 1 [Source:VGNC Symbol;Acc:VGNC:34301]
ENSBTAG00000003764	9	62239189	62262030	AKIRIN2	akirin 2 [Source:VGNC Symbol;Acc:VGNC:25794]
ENSBTAG00000016969	9	62267857	62337163	ORC3	origin recognition complex subunit 3 [Source:VGNC Symbol;Acc:VGNC:32448]
ENSBTAG00000016967	9	62336702	62417666	RARS2	arginyl-tRNA synthetase 2, mitochondrial [Source:VGNC Symbol;Acc:VGNC:33734]
ENSBTAG00000014057	9	62413961	62445501	SLC35A1	solute carrier family 35 member A1 [Source:VGNC Symbol;Acc:VGNC:34819]
ENSBTAG00000014054	9	62457382	62493333	CFAP206	cilia and flagella associated protein 206 [Source:VGNC Symbol;Acc:VGNC:53786]
ENSBTAG00000048655	9	63953759	64026731	NT5E	5'-nucleotidase ecto [Source:NCBI gene (formerly Entrezgene);Acc:281363]
ENSBTAG00000050176	9	64036809	64043261
ENSBTAG00000006386	9	64058498	64059455
ENSBTAG00000001364	10	30837049	31026323	DPH6	diphthamine biosynthesis 6 [Source:VGNC Symbol;Acc:VGNC:28181]
ENSBTAG00000010380	10	36505672	36628891	INO80	INO80 complex ATPase subunit [Source:VGNC Symbol;Acc:VGNC:30205]
ENSBTAG00000038438	10	36644180	36675444
ENSBTAG00000008363	10	36677942	36704017	EXD1	exonuclease 3'-5' domain containing 1 [Source:VGNC Symbol;Acc:VGNC:28639]
ENSBTAG00000027173	10	36719642	36755883	CHP1	calcineurin like EF-hand protein 1 [Source:VGNC Symbol;Acc:VGNC:27310]
ENSBTAG00000015138	10	37075885	37166996	MGA	MAX dimerization protein MGA [Source:VGNC Symbol;Acc:VGNC:31445]
ENSBTAG00000004256	11	87197374	87204771	ODC1	ornithine decarboxylase 1 [Source:NCBI gene (formerly Entrezgene);Acc:281365]
ENSBTAG00000004259	11	87213288	87330722	HPCAL1	hippocalcin like 1 [Source:VGNC Symbol;Acc:VGNC:29937]
ENSBTAG00000047998	11	105268089	105419303	COL5A1	collagen type V alpha 1 chain [Source:VGNC Symbol;Acc:VGNC:58369]
ENSBTAG00000055296	11	62858513	62866683	LGALSL	galectin like [Source:VGNC Symbol;Acc:VGNC:30856]
ENSBTAG00000009299	11	62957397	62996669	AFTPH	aftiphilin [Source:VGNC Symbol;Acc:VGNC:25718]
ENSBTAG00000050435	11	63329990	63332575
ENSBTAG00000011324	11	72551220	72559504	EMILIN1	elastin microfibril interfacer 1 [Source:VGNC Symbol;Acc:VGNC:28473]
ENSBTAG00000013403	11	72566960	72585095	AGBL5	AGBL carboxypeptidase 5 [Source:VGNC Symbol;Acc:VGNC:25723]
ENSBTAG00000017423	11	72593792	72602182	TMEM214	transmembrane protein 214 [Source:VGNC Symbol;Acc:VGNC:36036]
ENSBTAG00000051160	11	72604793	72606421
ENSBTAG00000008884	11	72609654	72665036	MAPRE3	microtubule associated protein RP/EB family member 3 [Source:VGNC Symbol;Acc:VGNC:31234]
ENSBTAG00000018576	11	72682465	72771830	DPYSL5	dihydropyrimidinase like 5 [Source:VGNC Symbol;Acc:VGNC:28198]
ENSBTAG00000015132	12	29212314	29274747	RXFP2	relaxin family peptide receptor 2 [Source:VGNC Symbol;Acc:VGNC:52821]
ENSBTAG00000053332	12	29575199	29577177
ENSBTAG00000033412	12	29636372	29752743	B3GLCT	beta 3-glucosyltransferase [Source:HGNC Symbol;Acc:HGNC:20207]
ENSBTAG00000001015	13	61622078	61675062	TM9SF4	transmembrane 9 superfamily member 4 [Source:VGNC Symbol;Acc:VGNC:35913]
ENSBTAG00000018334	13	61683029	61694301	PLAGL2	PLAG1 like zinc finger 2 [Source:VGNC Symbol;Acc:VGNC:32973]
ENSBTAG00000016231	13	61694343	61745905	POFUT1	protein O-fucosyltransferase 1 [Source:VGNC Symbol;Acc:VGNC:33105]
ENSBTAG00000003215	13	61747316	61787770	KIF3B	kinesin family member 3B [Source:VGNC Symbol;Acc:VGNC:30603]
ENSBTAG00000009881	13	42738786	42757351	ENTPD6	ectonucleoside triphosphate diphosphohydrolase 6 [Source:VGNC Symbol;Acc:VGNC:58980]
ENSBTAG00000004625	13	42775506	42811085	PYGB	glycogen phosphorylase B [Source:VGNC Symbol;Acc:VGNC:57019]
ENSBTAG00000001420	13	42813204	42879226	ABHD12	abhydrolase domain containing 12, lysophospholipase [Source:VGNC Symbol;Acc:VGNC:25490]
ENSBTAG00000039071	13	42879702	42893359	ANKRD16	ankyrin repeat domain 16 [Source:VGNC Symbol;Acc:VGNC:25914]
ENSBTAG00000035572	13	42904959	42906399
ENSBTAG00000005316	13	42926081	42955333	GDI2	GDP dissociation inhibitor 2 [Source:VGNC Symbol;Acc:VGNC:29308]
ENSBTAG00000039356	13	43372229	43385119
ENSBTAG00000037509	13	43393448	43407848
ENSBTAG00000017938	13	43419524	43424890
ENSBTAG00000018984	16	43788707	43850241	PIK3CD	phosphatidylinositol-4,5-bisphosphate 3-kinase catalytic subunit delta [Source:VGNC Symbol;Acc:VGNC:32891]
ENSBTAG00000003180	16	43890229	43911977	TMEM201	transmembrane protein 201 [Source:VGNC Symbol;Acc:VGNC:36023]
ENSBTAG00000003177	16	43916567	43946700	SLC25A33	solute carrier family 25 member 33 [Source:VGNC Symbol;Acc:VGNC:34759]
ENSBTAG00000011217	16	46707282	46777605	DNAJC11	DnaJ heat shock protein family (Hsp40) member C11 [Source:NCBI gene (formerly Entrezgene);Acc:508137]
ENSBTAG00000049238	16	46765483	46767243
ENSBTAG00000011214	16	46777968	46783678	THAP3	THAP domain containing 3 [Source:VGNC Symbol;Acc:VGNC:35822]
ENSBTAG00000015384	16	46785881	46792583	PHF13	PHD finger protein 13 [Source:VGNC Symbol;Acc:VGNC:32815]
ENSBTAG00000024520	16	49204778	49211520	C16H1orf174	chromosome 16 C1orf174 homolog [Source:VGNC Symbol;Acc:VGNC:52643]
ENSBTAG00000020015	16	49213732	49228876	DFFB	DNA fragmentation factor subunit beta [Source:VGNC Symbol;Acc:VGNC:28018]
ENSBTAG00000020014	16	49231571	49266317	CEP104	centrosomal protein 104 [Source:VGNC Symbol;Acc:VGNC:27189]
ENSBTAG00000004738	16	49273661	49284772	LRRC47	leucine rich repeat containing 47 [Source:VGNC Symbol;Acc:VGNC:31018]
ENSBTAG00000045754	16	49286556	49290320	SMIM1	small integral membrane protein 1 (Vel blood group) [Source:NCBI gene (formerly Entrezgene);Acc:100302586]
ENSBTAG00000054042	16	49291323	49298061
ENSBTAG00000046007	16	49303365	49306839	CCDC27	coiled-coil domain containing 27 [Source:VGNC Symbol;Acc:VGNC:26889]
ENSBTAG00000005812	16	49329176	49404364	TP73	tumor protein p73 [Source:VGNC Symbol;Acc:VGNC:36241]
ENSBTAG00000015859	16	49406150	49418212	WRAP73	WD repeat containing, antisense to TP73 [Source:VGNC Symbol;Acc:VGNC:36969]
ENSBTAG00000015857	16	49419764	49422765	TPRG1L	tumor protein p63 regulated 1 like [Source:VGNC Symbol;Acc:VGNC:36262]
ENSBTAG00000020839	16	49436521	49536217	MEGF6	multiple EGF like domains 6 [Source:VGNC Symbol;Acc:VGNC:58605]
ENSBTAG00000009307	16	50442765	50452928	RER1	retention in endoplasmic reticulum sorting receptor 1 [Source:VGNC Symbol;Acc:VGNC:33871]
ENSBTAG00000009306	16	50453092	50502162	MORN1	MORN repeat containing 1 [Source:VGNC Symbol;Acc:VGNC:31558]
ENSBTAG00000038716	16	50517026	50569566	SKI	SKI proto-onco [Source:VGNC Symbol;Acc:VGNC:34647]
ENSBTAG00000014136	16	50593827	50598411	FAAP20	Fanconi anemia core complex associated protein 20 [Source:NCBI gene (formerly Entrezgene);Acc:508039]
ENSBTAG00000014119	16	50600040	50699718	PRKCZ	protein kinase C zeta [Source:VGNC Symbol;Acc:VGNC:33336]
ENSBTAG00000024603	17	51223745	51460894	NCOR2	nuclear receptor corepressor 2 [Source:VGNC Symbol;Acc:VGNC:58394]
ENSBTAG00000050359	18	59296039	59302657
ENSBTAG00000010151	18	13345873	13368386	CA5A	carbonic anhydrase 5A [Source:VGNC Symbol;Acc:VGNC:50002]
ENSBTAG00000023745	18	13381283	13450245	BANP	BTG3 associated nuclear protein [Source:VGNC Symbol;Acc:VGNC:26418]
ENSBTAG00000016006	18	14327315	14446553	ANKRD11	ankyrin repeat domain containing 11 [Source:VGNC Symbol;Acc:VGNC:25910]
ENSBTAG00000008371	19	39742501	39842783	FBXL20	F-box and leucine rich repeat protein 20 [Source:VGNC Symbol;Acc:VGNC:52776]
ENSBTAG00000013236	19	39843840	39867840	MED1	mediator complex subunit 1 [Source:VGNC Symbol;Acc:VGNC:31346]
ENSBTAG00000013238	19	39878982	39929778	CDK12	cyclin dependent kinase 12 [Source:VGNC Symbol;Acc:VGNC:27117]
ENSBTAG00000013526	19	44566296	44603604	EFTUD2	elongation factor Tu GTP binding domain containing 2 [Source:VGNC Symbol;Acc:VGNC:28364]
ENSBTAG00000049540	19	44603495	44608759	CCDC103	coiled-coil domain containing 103 [Source:HGNC Symbol;Acc:HGNC:32700]
ENSBTAG00000013532	19	44609317	44610582	FAM187A	family with sequence similarity 187 member A [Source:VGNC Symbol;Acc:VGNC:55829]
ENSBTAG00000013534	19	44611313	44621130	GFAP	glial fibrillary acidic protein [Source:VGNC Symbol;Acc:VGNC:29323]
ENSBTAG00000008088	19	44629534	44650895	KIF18B	kinesin family member 18B [Source:VGNC Symbol;Acc:VGNC:30588]
ENSBTAG00000011759	19	44658033	44665380	C1QL1	complement C1q like 1 [Source:VGNC Symbol;Acc:VGNC:26620]
ENSBTAG00000051790	19	44675321	44675737
ENSBTAG00000054085	20	31761770	31771443	SELENOP	selenoprotein P [Source:VGNC Symbol;Acc:VGNC:109401]
ENSBTAG00000033221	20	31770817	31811825	CCDC152	coiled-coil domain containing 152 [Source:VGNC Symbol;Acc:VGNC:26857]
ENSBTAG00000000944	20	71006062	71048066	LPCAT1	lysophosphatidylcholine acyltransferase 1 [Source:VGNC Symbol;Acc:VGNC:30961]
ENSBTAG00000015843	20	71063361	71096031	SLC6A3	solute carrier family 6 member 3 [Source:VGNC Symbol;Acc:VGNC:106935]
ENSBTAG00000049547	20	71262838	71281273
ENSBTAG00000006775	20	71281294	71301030	SLC12A7	solute carrier family 12 member 7 [Source:VGNC Symbol;Acc:VGNC:34670]
ENSBTAG00000004629	20	71607452	71645487	SLC9A3	solute carrier family 9 member A3 [Source:VGNC Symbol;Acc:VGNC:34940]
ENSBTAG00000008606	20	71649687	71674393	EXOC3	exocyst complex component 3 [Source:VGNC Symbol;Acc:VGNC:28645]
ENSBTAG00000026527	20	71681786	71694743
ENSBTAG00000052375	20	71700951	71766988	AHRR	aryl-hydrocarbon receptor repressor [Source:NCBI gene (formerly Entrezgene);Acc:529500]
ENSBTAG00000047700	20	71943352	71965884
ENSBTAG00000047632	20	71944313	71950871
ENSBTAG00000004802	21	69312292	69336738	CEP170B	centrosomal protein 170B [Source:VGNC Symbol;Acc:VGNC:50066]
ENSBTAG00000015160	21	69348993	69356401	PLD4	phospholipase D family member 4 [Source:VGNC Symbol;Acc:VGNC:32998]
ENSBTAG00000048906	21	69358193	69380359	AHNAK2	AHNAK nucleoprotein 2 [Source:VGNC Symbol;Acc:VGNC:55891]
ENSBTAG00000053749	21	69361256	69375486
ENSBTAG00000010370	21	69403926	69411216	CLBA1	clathrin binding box of aftiphilin containing 1 [Source:VGNC Symbol;Acc:VGNC:53934]
ENSBTAG00000031242	21	69414725	69415393	CDCA4	cell division cycle associated 4 [Source:VGNC Symbol;Acc:VGNC:27085]
ENSBTAG00000005647	21	69438528	69448221	GPR132	G protein-coupled receptor 132 [Source:VGNC Symbol;Acc:VGNC:29548]
ENSBTAG00000007319	21	69505932	69519541	JAG2	jagged canonical Notch ligand 2 [Source:VGNC Symbol;Acc:VGNC:30362]
ENSBTAG00000048010	21	69532009	69539133	NUDT14	nudix hydrolase 14 [Source:VGNC Symbol;Acc:VGNC:32328]
ENSBTAG00000004024	21	31126645	31188035	UBE2Q2	ubiquitin conjugating enzyme E2 Q2 [Source:VGNC Symbol;Acc:VGNC:36593]
ENSBTAG00000048528	21	31178298	31179782
ENSBTAG00000002833	21	31190820	31217122	FBXO22	F-box protein 22 [Source:VGNC Symbol;Acc:VGNC:28899]
ENSBTAG00000007382	21	31842786	31956814	SCAPER	S-phase cyclin A associated protein in the ER [Source:VGNC Symbol;Acc:VGNC:34321]
ENSBTAG00000006987	21	6079335	6238773	CERS3	ceramide synthase 3 [Source:VGNC Symbol;Acc:VGNC:27225]
ENSBTAG00000049667	21	6261346	6267411
ENSBTAG00000021527	21	7780293	8080394	IGF1R	insulin like growth factor 1 receptor [Source:VGNC Symbol;Acc:VGNC:30077]
ENSBTAG00000007843	22	48099219	48113488	ITIH1	inter-alpha-trypsin inhibitor heavy chain 1 [Source:VGNC Symbol;Acc:VGNC:30334]
ENSBTAG00000004749	22	48124642	48152515	NEK4	NIMA related kinase 4 [Source:VGNC Symbol;Acc:VGNC:31995]
ENSBTAG00000053918	22	48155389	48157947	SPCS1	signal peptidase complex subunit 1 [Source:NCBI gene (formerly Entrezgene);Acc:511453]
ENSBTAG00000014550	22	48157167	48169414	GLT8D1	glycosyltransferase 8 domain containing 1 [Source:VGNC Symbol;Acc:VGNC:29423]
ENSBTAG00000014549	22	48169659	48175878	GNL3	G protein nucleolar 3 [Source:VGNC Symbol;Acc:VGNC:29473]
ENSBTAG00000014786	22	48176132	48283003	PBRM1	polybromo 1 [Source:VGNC Symbol;Acc:VGNC:32606]
ENSBTAG00000044079	22	48286485	48289693	UQCC5	ubiquinol-cytochrome c reductase complex assembly factor 5 [Source:VGNC Symbol;Acc:VGNC:35022]
ENSBTAG00000014784	22	48291599	48343007	NT5DC2	5'-nucleotidase domain containing 2 [Source:VGNC Symbol;Acc:VGNC:32295]
ENSBTAG00000014782	22	48343002	48368328	STAB1	stabilin 1 [Source:VGNC Symbol;Acc:VGNC:35348]
ENSBTAG00000014779	22	48370379	48432781	NISCH	nischarin [Source:VGNC Symbol;Acc:VGNC:32088]
ENSBTAG00000022689	22	29206404	29277551	RYBP	RING1 and YY1 binding protein [Source:VGNC Symbol;Acc:VGNC:106910]
ENSBTAG00000010029	22	44539154	45518463	ERC2	ELKS/RAB6-interacting/CAST family member 2 [Source:VGNC Symbol;Acc:VGNC:28567]
ENSBTAG00000004104	23	18594098	18945527	RUNX2	RUNX family transcription factor 2 [Source:VGNC Symbol;Acc:VGNC:34220]
ENSBTAG00000000024	24	48722549	49123072	DYM	dymeclin [Source:VGNC Symbol;Acc:VGNC:28269]
ENSBTAG00000004438	26	30430380	30482338	XPNPEP1	X-prolyl aminopeptidase 1 [Source:VGNC Symbol;Acc:VGNC:36994]
ENSBTAG00000054944	26	30534397	30536812
ENSBTAG00000003265	26	30579476	30711953	ADD3	adducin 3 [Source:VGNC Symbol;Acc:VGNC:25655]
ENSBTAG00000017263	26	30781051	30873489	MXI1	MAX interactor 1, dimerization protein [Source:VGNC Symbol;Acc:VGNC:31773]
ENSBTAG00000000551	26	30880218	30890590	SMNDC1	survival motor neuron domain containing 1 [Source:VGNC Symbol;Acc:VGNC:35024]
ENSBTAG00000017096	27	498301	531821	ERICH1	glutamate rich 1 [Source:VGNC Symbol;Acc:VGNC:28582]
ENSBTAG00000018915	28	44112887	44157819	FAM21A	family with sequence similarity 21, member A [Source:NCBI gene (formerly Entrezgene);Acc:513740]
ENSBTAG00000006719	28	44160950	44213073	ZFAND4	zinc finger AN1-type containing 4 [Source:VGNC Symbol;Acc:VGNC:37152]
ENSBTAG00000019537	28	44228057	44339169	MARCHF8	membrane associated ring-CH-type finger 8 [Source:VGNC Symbol;Acc:VGNC:55990]

## Sheet: Table S5
Table S5 candidate genes indentified by Pi and FST selection scan method
Gene stable ID	BTA	Gene start (bp)	Gene end (bp)	Gene name	Gene description
ENSBTAG00000000238	7	50988391	51027492	PSD2	pleckstrin and Sec7 domain containing 2 [Source:VGNC Symbol;Acc:VGNC:33432]
ENSBTAG00000000923	5	26085798	26093573	HOXC13	homeobox C13 [Source:VGNC Symbol;Acc:VGNC:29924]
ENSBTAG00000000924	5	26076092	26077683	HOXC12	homeobox C12 [Source:VGNC Symbol;Acc:VGNC:29923]
ENSBTAG00000001063	4	68911991	68914205	HOXA4	homeobox A4 [Source:VGNC Symbol;Acc:VGNC:29912]
ENSBTAG00000001455	4	68885186	68887923	HOXA7	homeobox A7 [Source:VGNC Symbol;Acc:VGNC:29915]
ENSBTAG00000002004	5	47669190	47673186	LLPH	LLP homolog, long-term synaptic facilitation factor [Source:VGNC Symbol;Acc:VGNC:30917]
ENSBTAG00000002286	7	50680729	50712129	DNAJC18	DnaJ heat shock protein family (Hsp40) member C18 [Source:VGNC Symbol;Acc:VGNC:52230]
ENSBTAG00000002296	7	50736654	50743097	STING1	stimulator of interferon response cGAMP interactor 1 [Source:VGNC Symbol;Acc:VGNC:35997]
ENSBTAG00000003265	26	30579476	30711953	ADD3	adducin 3 [Source:VGNC Symbol;Acc:VGNC:25655]
ENSBTAG00000003278	5	26042341	26047427	HOXC10	homeobox C10 [Source:VGNC Symbol;Acc:VGNC:56206]
ENSBTAG00000003304	5	25977799	25980483	HOXC4	homeobox C4 [Source:VGNC Symbol;Acc:VGNC:29925]
ENSBTAG00000003986	7	50878379	50886363	CXXC5	CXXC finger protein 5 [Source:VGNC Symbol;Acc:VGNC:27860]
ENSBTAG00000004161	7	50789407	50831986	UBE2D2	ubiquitin conjugating enzyme E2 D2 [Source:VGNC Symbol;Acc:VGNC:36580]
ENSBTAG00000004415	7	50070571	50075962	ENSBTAG00000004415
ENSBTAG00000004749	22	48124642	48152515	NEK4	NIMA related kinase 4 [Source:VGNC Symbol;Acc:VGNC:31995]
ENSBTAG00000005606	5	26029920	26032423	HOXC9	homeobox C9 [Source:VGNC Symbol;Acc:VGNC:29928]
ENSBTAG00000006631	5	55992686	56003064	GLI1	GLI family zinc finger 1 [Source:VGNC Symbol;Acc:VGNC:29399]
ENSBTAG00000006756	7	50593615	50620401	MATR3	matrin 3 [Source:NCBI gene (formerly Entrezgene);Acc:505129]
ENSBTAG00000006879	5	26057080	26059552	HOXC11	homeobox C11 [Source:VGNC Symbol;Acc:VGNC:56207]
ENSBTAG00000007636	5	47564309	47624668	IRAK3	interleukin 1 receptor associated kinase 3 [Source:VGNC Symbol;Acc:VGNC:30267]
ENSBTAG00000007843	22	48099219	48113488	ITIH1	inter-alpha-trypsin inhibitor heavy chain 1 [Source:VGNC Symbol;Acc:VGNC:30334]
ENSBTAG00000008138	4	68939317	68941279	HOXA2	homeobox A2 [Source:VGNC Symbol;Acc:VGNC:29910]
ENSBTAG00000008139	4	68902556	68934981	HOXA3	homeobox A3 [Source:VGNC Symbol;Acc:VGNC:29911]
ENSBTAG00000008224	7	50628259	50645911	PAIP2	poly(A) binding protein interacting protein 2 [Source:VGNC Symbol;Acc:VGNC:53573]
ENSBTAG00000008371	19	39742501	39842783	FBXL20	F-box and leucine rich repeat protein 20 [Source:VGNC Symbol;Acc:VGNC:52776]
ENSBTAG00000009238	5	26002104	26016051	HOXC6	homeobox C6 [Source:VGNC Symbol;Acc:VGNC:29926]
ENSBTAG00000009306	16	50453092	50502162	MORN1	MORN repeat containing 1 [Source:VGNC Symbol;Acc:VGNC:31558]
ENSBTAG00000009307	16	50442765	50452928	RER1	retention in endoplasmic reticulum sorting receptor 1 [Source:VGNC Symbol;Acc:VGNC:33871]
ENSBTAG00000009634	5	25997501	26000142	HOXC5	homeobox C5 [Source:VGNC Symbol;Acc:VGNC:56208]
ENSBTAG00000010029	22	44539154	45518463	ERC2	ELKS/RAB6-interacting/CAST family member 2 [Source:VGNC Symbol;Acc:VGNC:28567]
ENSBTAG00000010616	5	55947935	55953054	MBD6	methyl-CpG binding domain protein 6 [Source:VGNC Symbol;Acc:VGNC:31278]
ENSBTAG00000010624	5	55932944	55946889	DCTN2	dynactin subunit 2 [Source:VGNC Symbol;Acc:VGNC:27929]
ENSBTAG00000010689	7	51031920	51226063	NRG2	neuregulin 2 [Source:VGNC Symbol;Acc:VGNC:55226]
ENSBTAG00000010798	7	50647652	50660051	SLC23A1	solute carrier family 23 member 1 [Source:VGNC Symbol;Acc:VGNC:34733]
ENSBTAG00000012149	5	26020286	26023408	HOXC8	homeobox C8 [Source:VGNC Symbol;Acc:VGNC:29927]
ENSBTAG00000012211	4	68898726	68901681	HOXA5	homeobox A5 [Source:VGNC Symbol;Acc:VGNC:29913]
ENSBTAG00000013236	19	39843840	39867840	MED1	mediator complex subunit 1 [Source:VGNC Symbol;Acc:VGNC:31346]
ENSBTAG00000013238	19	39878982	39929778	CDK12	cyclin dependent kinase 12 [Source:VGNC Symbol;Acc:VGNC:27117]
ENSBTAG00000013263	4	68945977	68948264	HOXA1	homeobox A1 [Source:VGNC Symbol;Acc:VGNC:29908]
ENSBTAG00000014057	9	62413961	62445501	SLC35A1	solute carrier family 35 member A1 [Source:VGNC Symbol;Acc:VGNC:34819]
ENSBTAG00000014119	16	50600040	50699718	PRKCZ	protein kinase C zeta [Source:VGNC Symbol;Acc:VGNC:33336]
ENSBTAG00000014136	16	50593827	50598411	FAAP20	Fanconi anemia core complex associated protein 20 [Source:NCBI gene (formerly Entrezgene);Acc:508039]
ENSBTAG00000014182	7	49921360	50255751	CTNNA1	catenin alpha 1 [Source:VGNC Symbol;Acc:VGNC:27799]
ENSBTAG00000014192	7	50189492	50193541	LRRTM2	leucine rich repeat transmembrane neuronal 2 [Source:VGNC Symbol;Acc:VGNC:31043]
ENSBTAG00000014549	22	48169659	48175878	GNL3	G protein nucleolar 3 [Source:VGNC Symbol;Acc:VGNC:29473]
ENSBTAG00000014550	22	48157167	48169414	GLT8D1	glycosyltransferase 8 domain containing 1 [Source:VGNC Symbol;Acc:VGNC:29423]
ENSBTAG00000014735	4	68842500	68844385	HOXA13	homeobox A13 [Source:VGNC Symbol;Acc:VGNC:53648]
ENSBTAG00000014738	4	68857431	68861055	HOXA11	homeobox A11 [Source:VGNC Symbol;Acc:VGNC:29909]
ENSBTAG00000014758	5	48687578	48779884	WIF1	WNT inhibitory factor 1 [Source:VGNC Symbol;Acc:VGNC:36938]
ENSBTAG00000014786	22	48176132	48283003	PBRM1	polybromo 1 [Source:VGNC Symbol;Acc:VGNC:32606]
ENSBTAG00000015132	12	29212314	29274747	RXFP2	relaxin family peptide receptor 2 [Source:VGNC Symbol;Acc:VGNC:52821]
ENSBTAG00000016967	9	62336702	62417666	RARS2	arginyl-tRNA synthetase 2, mitochondrial [Source:VGNC Symbol;Acc:VGNC:33734]
ENSBTAG00000017957	7	50670564	50675970	SPATA24	spermatosis associated 24 [Source:VGNC Symbol;Acc:VGNC:55310]
ENSBTAG00000018403	5	55984863	55992412	ARHGAP9	Rho GTPase activating protein 9 [Source:VGNC Symbol;Acc:VGNC:26100]
ENSBTAG00000018405	5	55960451	55988093	MARS1	methionyl-tRNA synthetase 1 [Source:VGNC Symbol;Acc:VGNC:31250]
ENSBTAG00000020919	4	68797645	68801018	EVX1	even-skipped homeobox 1 [Source:VGNC Symbol;Acc:VGNC:28637]
ENSBTAG00000021336	5	55902461	55931562	KIF5A	kinesin family member 5A [Source:VGNC Symbol;Acc:VGNC:30605]
ENSBTAG00000021766	7	51533600	51544783	HBEGF	heparin binding EGF like growth factor [Source:VGNC Symbol;Acc:VGNC:29765]
ENSBTAG00000021775	7	51558951	51572952	SLC4A9	solute carrier family 4 member 9 [Source:VGNC Symbol;Acc:VGNC:34898]
ENSBTAG00000024341	4	68894951	68898550	HOXA6	homeobox A6 [Source:VGNC Symbol;Acc:VGNC:29914]
ENSBTAG00000026993	5	47645210	47661694	TMBIM4	transmembrane BAX inhibitor motif containing 4 [Source:NCBI gene (formerly Entrezgene);Acc:513242]
ENSBTAG00000030517	7	50730802	50732591	SMIM33	small integral membrane protein 33 [Source:VGNC Symbol;Acc:VGNC:57361]
ENSBTAG00000030518	7	50720267	50729286	ECSCR	endothelial cell surface expressed chemotaxis and apoptosis regulator [Source:VGNC Symbol;Acc:VGNC:108982]
ENSBTAG00000030520	7	50662953	50669077	PROB1	proline rich basic protein 1 [Source:VGNC Symbol;Acc:VGNC:33357]
ENSBTAG00000031544	5	55955676	55960509	DDIT3	DNA damage inducible transcript 3 [Source:VGNC Symbol;Acc:VGNC:27947]
ENSBTAG00000033747	7	50264021	50520479	SIL1	SIL1 nucleotide exchange factor [Source:VGNC Symbol;Acc:VGNC:34622]
ENSBTAG00000037509	13	43393448	43407848	ENSBTAG00000037509
ENSBTAG00000038337	7	50661348	50663428	MZB1	marginal zone B and B1 cell specific protein [Source:VGNC Symbol;Acc:VGNC:31849]
ENSBTAG00000038716	16	50517026	50569566	SKI	SKI proto-onco [Source:VGNC Symbol;Acc:VGNC:34647]
ENSBTAG00000039356	13	43372229	43385119	ENSBTAG00000039356
ENSBTAG00000039435	5	48542860	48614389	LEMD3	LEM domain containing 3 [Source:VGNC Symbol;Acc:VGNC:30837]
ENSBTAG00000040082	4	68862439	68872086	HOXA10	homeobox A10 [Source:VGNC Symbol;Acc:VGNC:53647]
ENSBTAG00000044017	5	48332243	48512740	MSRB3	methionine sulfoxide reductase B3 [Source:VGNC Symbol;Acc:VGNC:54457]
ENSBTAG00000047632	20	71944313	71950871	ENSBTAG00000047632
ENSBTAG00000047700	20	71943352	71965884	ENSBTAG00000047700
ENSBTAG00000048562	4	68868473	68869395	ENSBTAG00000048562
ENSBTAG00000051574	5	55900690	55902019	ENSBTAG00000051574
ENSBTAG00000051593	5	55905833	55915193	ENSBTAG00000051593
ENSBTAG00000051779	7	51435093	51510425	PFDN1	prefoldin subunit 1 [Source:VGNC Symbol;Acc:VGNC:32766]
ENSBTAG00000052954	5	47632527	47634494	ENSBTAG00000052954
ENSBTAG00000053595	4	68877182	68880322	HOXA9	homeobox A9 [Source:VGNC Symbol;Acc:VGNC:107226]
ENSBTAG00000053918	22	48155389	48157947	SPCS1	signal peptidase complex subunit 1 [Source:NCBI gene (formerly Entrezgene);Acc:511453]
ENSBTAG00000054944	26	30534397	30536812	ENSBTAG00000054944

## Sheet: Table S6
Supp Table 6 GO functional annotation of candidate genes identified by Pi and FST selection scan methods
Category	Term	Count	PValue	Genes	Fold Enrichment	FDR
GOTERM_MF_FAT	GO:0003677~DNA binding	83	2.99315e-06	ENSBTAG00000016758, ENSBTAG00000045914, ENSBTAG00000013888, ENSBTAG00000014738, ENSBTAG00000010215, ENSBTAG00000014735, ENSBTAG00000008139, ENSBTAG00000008810, ENSBTAG00000001063, ENSBTAG00000006631, ENSBTAG00000008138, ENSBTAG00000010616, ENSBTAG00000020015, ENSBTAG00000009426, ENSBTAG00000024341, ENSBTAG00000007686, ENSBTAG00000050359, ENSBTAG00000026527, ENSBTAG00000054839, ENSBTAG00000006879,…	1.66373	0.00156061
GOTERM_BP_FAT	GO:0048704~embryonic skeletal system morphogenesis	12	9.44769e-06	ENSBTAG00000016758, ENSBTAG00000013526, ENSBTAG00000045914, ENSBTAG00000013888, ENSBTAG00000014738, ENSBTAG00000014735, ENSBTAG00000004258, ENSBTAG00000009426, ENSBTAG00000019909, ENSBTAG00000006718, ENSBTAG00000046041, ENSBTAG00000004415, ENSBTAG00000003845, ENSBTAG00000015026, ENSBTAG00000039356, ENSBTAG00000017567, ENSBTAG00000020905, ENSBTAG00000004024, ENSBTAG00000008224, ENSBTAG00000003215,…	5.5711	0.0326793
GOTERM_BP_FAT	GO:0048706~embryonic skeletal system development	13	2.34552e-05	ENSBTAG00000016758, ENSBTAG00000013526, ENSBTAG00000045914, ENSBTAG00000013888, ENSBTAG00000014738, ENSBTAG00000014735, ENSBTAG00000004258, ENSBTAG00000009426, ENSBTAG00000019909, ENSBTAG00000006718, ENSBTAG00000046041, ENSBTAG00000004415, ENSBTAG00000003845, ENSBTAG00000015026, ENSBTAG00000017567, ENSBTAG00000020905, ENSBTAG00000004024, ENSBTAG00000008224, ENSBTAG00000003215, ENSBTAG00000050327,…	4.63429	0.0326793
GOTERM_BP_FAT	GO:0009952~anterior/posterior pattern specification	17	2.37207e-05	ENSBTAG00000005606, ENSBTAG00000003304, ENSBTAG00000001455, ENSBTAG00000014738, ENSBTAG00000006879, ENSBTAG00000008139, ENSBTAG00000001063, ENSBTAG00000008138, ENSBTAG00000004104, ENSBTAG00000053595, ENSBTAG00000024341, ENSBTAG00000012211	3.57234	0.0326793
GOTERM_MF_FAT	GO:0000981~RNA polymerase II transcription factor activity, sequence-specific DNA binding	49	4.51014e-05	ENSBTAG00000014738, ENSBTAG00000008139, ENSBTAG00000001063, ENSBTAG00000008138, ENSBTAG00000009238, ENSBTAG00000004104, ENSBTAG00000024341, ENSBTAG00000003304, ENSBTAG00000005606, ENSBTAG00000001455, ENSBTAG00000006879, ENSBTAG00000053595, ENSBTAG00000012211	1.8493	0.00757704
GOTERM_MF_FAT	GO:0043565~sequence-specific DNA binding	56	8.31979e-05	ENSBTAG00000013888, ENSBTAG00000014738, ENSBTAG00000010215, ENSBTAG00000014735, ENSBTAG00000008139, ENSBTAG00000001063, ENSBTAG00000006631, ENSBTAG00000008138, ENSBTAG00000009426, ENSBTAG00000024341, ENSBTAG00000050359, ENSBTAG00000026527, ENSBTAG00000006879, ENSBTAG00000003845, ENSBTAG00000018334, ENSBTAG00000052375, ENSBTAG00000016969, ENSBTAG00000018903, ENSBTAG00000009634, ENSBTAG00000009238,…	1.71812	0.0116477
GOTERM_BP_FAT	GO:0018120~peptidyl-arginine ADP-ribosylation	5	0.000110306	ENSBTAG00000013997, ENSBTAG00000023648, ENSBTAG00000037826, ENSBTAG00000049953, ENSBTAG00000053177	1.8	0.113974
GOTERM_MF_FAT	GO:0001071~nucleic acid binding transcription factor activity	49	0.000145279	ENSBTAG00000013888, ENSBTAG00000014738, ENSBTAG00000010215, ENSBTAG00000014735, ENSBTAG00000008139, ENSBTAG00000001063, ENSBTAG00000006631, ENSBTAG00000008138, ENSBTAG00000024341, ENSBTAG00000050359, ENSBTAG00000026527, ENSBTAG00000006879, ENSBTAG00000003845, ENSBTAG00000018334, ENSBTAG00000052375, ENSBTAG00000009634, ENSBTAG00000009238, ENSBTAG00000004104, ENSBTAG00000021993, ENSBTAG00000050327,…	1.76188	0.0149897
GOTERM_MF_FAT	GO:0003700~transcription factor activity, sequence-specific DNA binding	49	0.000145279	ENSBTAG00000013888, ENSBTAG00000014738, ENSBTAG00000010215, ENSBTAG00000014735, ENSBTAG00000008139, ENSBTAG00000001063, ENSBTAG00000006631, ENSBTAG00000008138, ENSBTAG00000024341, ENSBTAG00000050359, ENSBTAG00000026527, ENSBTAG00000006879, ENSBTAG00000003845, ENSBTAG00000018334, ENSBTAG00000052375, ENSBTAG00000009634, ENSBTAG00000009238, ENSBTAG00000004104, ENSBTAG00000021993, ENSBTAG00000050327,…	1.76188	0.0149897
GOTERM_MF_FAT	GO:1990837~sequence-specific double-stranded DNA binding	52	0.000160604	ENSBTAG00000013888, ENSBTAG00000014738, ENSBTAG00000010215, ENSBTAG00000014735, ENSBTAG00000008139, ENSBTAG00000001063, ENSBTAG00000006631, ENSBTAG00000008138, ENSBTAG00000009426, ENSBTAG00000024341, ENSBTAG00000050359, ENSBTAG00000026527, ENSBTAG00000006879, ENSBTAG00000052375, ENSBTAG00000016969, ENSBTAG00000009634, ENSBTAG00000009238, ENSBTAG00000004104, ENSBTAG00000021993, ENSBTAG00000050327,…	1.71849	0.0149897
GOTERM_MF_FAT	GO:0003690~double-stranded DNA binding	54	0.000200679	ENSBTAG00000016758, ENSBTAG00000013888, ENSBTAG00000014738, ENSBTAG00000010215, ENSBTAG00000014735, ENSBTAG00000008139, ENSBTAG00000001063, ENSBTAG00000006631, ENSBTAG00000008138, ENSBTAG00000009426, ENSBTAG00000024341, ENSBTAG00000050359, ENSBTAG00000026527, ENSBTAG00000006879, ENSBTAG00000052375, ENSBTAG00000016969, ENSBTAG00000009634, ENSBTAG00000009238, ENSBTAG00000004104, ENSBTAG00000021993,…	1.68013	0.016857
GOTERM_MF_FAT	GO:0031731~CCR6 chemokine receptor binding	7	0.000257904	ENSBTAG00000053405, ENSBTAG00000049265, ENSBTAG00000050605, ENSBTAG00000051241, ENSBTAG00000053557, ENSBTAG00000051016, ENSBTAG00000053456	7.72081	0.0196945
GOTERM_BP_FAT	GO:0003002~regionalization	19	0.000338296	ENSBTAG00000014738, ENSBTAG00000013888, ENSBTAG00000008139, ENSBTAG00000001063, ENSBTAG00000008138, ENSBTAG00000006631, ENSBTAG00000009634, ENSBTAG00000009238, ENSBTAG00000024341, ENSBTAG00000003278, ENSBTAG00000003304, ENSBTAG00000005606, ENSBTAG00000001455, ENSBTAG00000006879, ENSBTAG00000031544, ENSBTAG00000016231, ENSBTAG00000000923, ENSBTAG00000053595, ENSBTAG00000012211	2.6432	0.279635
GOTERM_MF_FAT	GO:0000978~RNA polymerase II core promoter proximal region sequence-specific DNA binding	42	0.000348561	ENSBTAG00000013888, ENSBTAG00000010215, ENSBTAG00000014738, ENSBTAG00000014735, ENSBTAG00000008139, ENSBTAG00000001063, ENSBTAG00000020117, ENSBTAG00000006411, ENSBTAG00000006631, ENSBTAG00000008138, ENSBTAG00000009426, ENSBTAG00000024341, ENSBTAG00000005606, ENSBTAG00000003304, ENSBTAG00000050359, ENSBTAG00000017263, ENSBTAG00000048562, ENSBTAG00000040082, ENSBTAG00000006879, ENSBTAG00000013263,…	1.79033	0.0219361
GOTERM_MF_FAT	GO:0000978~RNA polymerase II core promoter proximal region sequence-specific DNA binding	42	0.000348561	ENSBTAG00000013888, ENSBTAG00000010215, ENSBTAG00000014738, ENSBTAG00000014735, ENSBTAG00000008139, ENSBTAG00000001063, ENSBTAG00000020117, ENSBTAG00000006411, ENSBTAG00000006631, ENSBTAG00000008138, ENSBTAG00000009426, ENSBTAG00000024341, ENSBTAG00000005606, ENSBTAG00000003304, ENSBTAG00000050359, ENSBTAG00000017263, ENSBTAG00000048562, ENSBTAG00000040082, ENSBTAG00000006879, ENSBTAG00000013263,…	1.79033	0.0219361
GOTERM_MF_FAT	GO:0000976~transcription regulatory region sequence-specific DNA binding	49	0.000390132	ENSBTAG00000013888, ENSBTAG00000014738, ENSBTAG00000010215, ENSBTAG00000014735, ENSBTAG00000008139, ENSBTAG00000001063, ENSBTAG00000006631, ENSBTAG00000008138, ENSBTAG00000009426, ENSBTAG00000024341, ENSBTAG00000050359, ENSBTAG00000026527, ENSBTAG00000006879, ENSBTAG00000052375, ENSBTAG00000009634, ENSBTAG00000009238, ENSBTAG00000004104, ENSBTAG00000050327, ENSBTAG00000031544, ENSBTAG00000053595,…	1.68629	0.0219361
GOTERM_MF_FAT	GO:0000987~core promoter proximal region sequence-specific DNA binding	42	0.000448604	ENSBTAG00000013888, ENSBTAG00000010215, ENSBTAG00000014738, ENSBTAG00000014735, ENSBTAG00000008139, ENSBTAG00000001063, ENSBTAG00000020117, ENSBTAG00000006411, ENSBTAG00000006631, ENSBTAG00000008138, ENSBTAG00000009426, ENSBTAG00000024341, ENSBTAG00000005606, ENSBTAG00000003304, ENSBTAG00000050359, ENSBTAG00000017263, ENSBTAG00000048562, ENSBTAG00000040082, ENSBTAG00000006879, ENSBTAG00000013263,…	1.76813	0.0219361
GOTERM_MF_FAT	GO:0001159~core promoter proximal region DNA binding	42	0.000448604	ENSBTAG00000013888, ENSBTAG00000010215, ENSBTAG00000014738, ENSBTAG00000014735, ENSBTAG00000008139, ENSBTAG00000001063, ENSBTAG00000020117, ENSBTAG00000006411, ENSBTAG00000006631, ENSBTAG00000008138, ENSBTAG00000009426, ENSBTAG00000024341, ENSBTAG00000005606, ENSBTAG00000003304, ENSBTAG00000050359, ENSBTAG00000017263, ENSBTAG00000048562, ENSBTAG00000040082, ENSBTAG00000006879, ENSBTAG00000013263,…	1.76813	0.0219361
GOTERM_MF_FAT	GO:0000987~core promoter proximal region sequence-specific DNA binding	42	0.000448604	ENSBTAG00000013888, ENSBTAG00000010215, ENSBTAG00000014738, ENSBTAG00000014735, ENSBTAG00000008139, ENSBTAG00000001063, ENSBTAG00000020117, ENSBTAG00000006411, ENSBTAG00000006631, ENSBTAG00000008138, ENSBTAG00000009426, ENSBTAG00000024341, ENSBTAG00000005606, ENSBTAG00000003304, ENSBTAG00000050359, ENSBTAG00000017263, ENSBTAG00000048562, ENSBTAG00000040082, ENSBTAG00000006879, ENSBTAG00000013263,…	1.76813	0.0219361
GOTERM_MF_FAT	GO:0001159~core promoter proximal region DNA binding	42	0.000448604	ENSBTAG00000013888, ENSBTAG00000010215, ENSBTAG00000014738, ENSBTAG00000014735, ENSBTAG00000008139, ENSBTAG00000001063, ENSBTAG00000020117, ENSBTAG00000006411, ENSBTAG00000006631, ENSBTAG00000008138, ENSBTAG00000009426, ENSBTAG00000024341, ENSBTAG00000005606, ENSBTAG00000003304, ENSBTAG00000050359, ENSBTAG00000017263, ENSBTAG00000048562, ENSBTAG00000040082, ENSBTAG00000006879, ENSBTAG00000013263,…	1.76813	0.0219361
GOTERM_MF_FAT	GO:0001067~regulatory region nucleic acid binding	49	0.000468804	ENSBTAG00000013888, ENSBTAG00000014738, ENSBTAG00000010215, ENSBTAG00000014735, ENSBTAG00000008139, ENSBTAG00000001063, ENSBTAG00000006631, ENSBTAG00000008138, ENSBTAG00000009426, ENSBTAG00000024341, ENSBTAG00000050359, ENSBTAG00000026527, ENSBTAG00000006879, ENSBTAG00000052375, ENSBTAG00000009634, ENSBTAG00000009238, ENSBTAG00000004104, ENSBTAG00000050327, ENSBTAG00000031544, ENSBTAG00000053595,…	1.67195	0.0219361
GOTERM_MF_FAT	GO:0044212~transcription regulatory region DNA binding	49	0.00047006	ENSBTAG00000013888, ENSBTAG00000014738, ENSBTAG00000010215, ENSBTAG00000014735, ENSBTAG00000008139, ENSBTAG00000001063, ENSBTAG00000006631, ENSBTAG00000008138, ENSBTAG00000009426, ENSBTAG00000024341, ENSBTAG00000050359, ENSBTAG00000026527, ENSBTAG00000006879, ENSBTAG00000052375, ENSBTAG00000009634, ENSBTAG00000009238, ENSBTAG00000004104, ENSBTAG00000050327, ENSBTAG00000031544, ENSBTAG00000053595,…	1.67324	0.0219361
GOTERM_MF_FAT	GO:0000975~regulatory region DNA binding	49	0.00047006	ENSBTAG00000013888, ENSBTAG00000014738, ENSBTAG00000010215, ENSBTAG00000014735, ENSBTAG00000008139, ENSBTAG00000001063, ENSBTAG00000006631, ENSBTAG00000008138, ENSBTAG00000009426, ENSBTAG00000024341, ENSBTAG00000050359, ENSBTAG00000026527, ENSBTAG00000006879, ENSBTAG00000052375, ENSBTAG00000009634, ENSBTAG00000009238, ENSBTAG00000004104, ENSBTAG00000050327, ENSBTAG00000031544, ENSBTAG00000053595,…	1.67324	0.0219361
GOTERM_BP_FAT	GO:0048705~skeletal system morphogenesis	15	0.000519049	ENSBTAG00000014738, ENSBTAG00000008139, ENSBTAG00000001063, ENSBTAG00000008138, ENSBTAG00000004104, ENSBTAG00000024341, ENSBTAG00000003745, ENSBTAG00000003304, ENSBTAG00000005606, ENSBTAG00000001455, ENSBTAG00000006879, ENSBTAG00000003845, ENSBTAG00000053595, ENSBTAG00000016006, ENSBTAG00000012211	2.99446	0.357538
GOTERM_BP_FAT	GO:0018195~peptidyl-arginine modification	6	0.000688231	ENSBTAG00000013997, ENSBTAG00000009638, ENSBTAG00000023648, ENSBTAG00000037826, ENSBTAG00000053177, ENSBTAG00000049953	8.26059	0.406351
GOTERM_BP_FAT	GO:0007389~pattern specification process	21	0.000935419	ENSBTAG00000014738, ENSBTAG00000013888, ENSBTAG00000008139, ENSBTAG00000001063, ENSBTAG00000008138, ENSBTAG00000006631, ENSBTAG00000009634, ENSBTAG00000009238, ENSBTAG00000024341, ENSBTAG00000003278, ENSBTAG00000003304, ENSBTAG00000005606, ENSBTAG00000001455, ENSBTAG00000049540, ENSBTAG00000006879, ENSBTAG00000031544, ENSBTAG00000018037, ENSBTAG00000016231, ENSBTAG00000000923, ENSBTAG00000053595,…	2.29085	0.434035
GOTERM_BP_FAT	GO:0009954~proximal/distal pattern formation	6	0.000945152	ENSBTAG00000005606, ENSBTAG00000014738, ENSBTAG00000006879, ENSBTAG00000006631, ENSBTAG00000053595, ENSBTAG00000003278	7.72765	0.434035
GOTERM_MF_FAT	GO:0000977~RNA polymerase II regulatory region sequence-specific DNA binding	45	0.00108513	ENSBTAG00000013888, ENSBTAG00000010215, ENSBTAG00000014738, ENSBTAG00000014735, ENSBTAG00000008139, ENSBTAG00000001063, ENSBTAG00000020117, ENSBTAG00000006411, ENSBTAG00000006631, ENSBTAG00000008138, ENSBTAG00000009426, ENSBTAG00000024341, ENSBTAG00000005606, ENSBTAG00000003304, ENSBTAG00000050359, ENSBTAG00000017263, ENSBTAG00000048562, ENSBTAG00000049695, ENSBTAG00000040082, ENSBTAG00000006879,…	1.65308	0.0439829
GOTERM_MF_FAT	GO:0001012~RNA polymerase II regulatory region DNA binding	45	0.00108513	ENSBTAG00000013888, ENSBTAG00000010215, ENSBTAG00000014738, ENSBTAG00000014735, ENSBTAG00000008139, ENSBTAG00000001063, ENSBTAG00000020117, ENSBTAG00000006411, ENSBTAG00000006631, ENSBTAG00000008138, ENSBTAG00000009426, ENSBTAG00000024341, ENSBTAG00000005606, ENSBTAG00000003304, ENSBTAG00000050359, ENSBTAG00000017263, ENSBTAG00000048562, ENSBTAG00000049695, ENSBTAG00000040082, ENSBTAG00000006879,…	1.65308	0.0439829
GOTERM_MF_FAT	GO:0000977~RNA polymerase II regulatory region sequence-specific DNA binding	45	0.00108513	ENSBTAG00000013888, ENSBTAG00000010215, ENSBTAG00000014738, ENSBTAG00000014735, ENSBTAG00000008139, ENSBTAG00000001063, ENSBTAG00000020117, ENSBTAG00000006411, ENSBTAG00000006631, ENSBTAG00000008138, ENSBTAG00000009426, ENSBTAG00000024341, ENSBTAG00000005606, ENSBTAG00000003304, ENSBTAG00000050359, ENSBTAG00000017263, ENSBTAG00000048562, ENSBTAG00000049695, ENSBTAG00000040082, ENSBTAG00000006879,…	1.65308	0.0439829
GOTERM_MF_FAT	GO:0001012~RNA polymerase II regulatory region DNA binding	45	0.00108513	ENSBTAG00000013888, ENSBTAG00000010215, ENSBTAG00000014738, ENSBTAG00000014735, ENSBTAG00000008139, ENSBTAG00000001063, ENSBTAG00000020117, ENSBTAG00000006411, ENSBTAG00000006631, ENSBTAG00000008138, ENSBTAG00000009426, ENSBTAG00000024341, ENSBTAG00000005606, ENSBTAG00000003304, ENSBTAG00000050359, ENSBTAG00000017263, ENSBTAG00000048562, ENSBTAG00000049695, ENSBTAG00000040082, ENSBTAG00000006879,…	1.65308	0.0439829
GOTERM_MF_FAT	GO:0048020~CCR chemokine receptor binding	8	0.00109957	ENSBTAG00000019471, ENSBTAG00000053405, ENSBTAG00000049265, ENSBTAG00000050605, ENSBTAG00000051241, ENSBTAG00000053557, ENSBTAG00000051016, ENSBTAG00000053456	4.97115	0.0439829
GOTERM_BP_FAT	GO:0046661~male sex differentiation	11	0.00117493	ENSBTAG00000003745, ENSBTAG00000025954, ENSBTAG00000014738, ENSBTAG00000014735, ENSBTAG00000014955, ENSBTAG00000003108, ENSBTAG00000008678, ENSBTAG00000015132, ENSBTAG00000053595, ENSBTAG00000035768, ENSBTAG00000039873	3.5135	0.481073
GOTERM_BP_FAT	GO:0008584~male gonad development	10	0.00135036	ENSBTAG00000003745, ENSBTAG00000025954, ENSBTAG00000014738, ENSBTAG00000014955, ENSBTAG00000003108, ENSBTAG00000008678, ENSBTAG00000015132, ENSBTAG00000053595, ENSBTAG00000035768, ENSBTAG00000039873	3.76662	0.481073
GOTERM_BP_FAT	GO:0046546~development of primary male sexual characteristics	10	0.0014426	ENSBTAG00000003745, ENSBTAG00000025954, ENSBTAG00000014738, ENSBTAG00000014955, ENSBTAG00000003108, ENSBTAG00000008678, ENSBTAG00000015132, ENSBTAG00000053595, ENSBTAG00000035768, ENSBTAG00000039873	3.73142	0.481073
GOTERM_BP_FAT	GO:0033365~protein localization to organelle	33	0.00151318	ENSBTAG00000018915, ENSBTAG00000010477, ENSBTAG00000027173, ENSBTAG00000020117, ENSBTAG00000009307, ENSBTAG00000006414, ENSBTAG00000053918, ENSBTAG00000023745, ENSBTAG00000009426, ENSBTAG00000002896, ENSBTAG00000003764, ENSBTAG00000006718, ENSBTAG00000050991, ENSBTAG00000003908, ENSBTAG00000013236, ENSBTAG00000020905, ENSBTAG00000009034, ENSBTAG00000015859, ENSBTAG00000013757, ENSBTAG00000034493,…	1.80488	0.481073
GOTERM_BP_FAT	GO:0055067~monovalent inorganic cation homeostasis	11	0.00187518	ENSBTAG00000039190, ENSBTAG00000001015, ENSBTAG00000004629, ENSBTAG00000018889, ENSBTAG00000027173, ENSBTAG00000006775, ENSBTAG00000021775, ENSBTAG00000000737, ENSBTAG00000018045, ENSBTAG00000014553, ENSBTAG00000049547	3.30217	0.553581
GOTERM_BP_FAT	GO:0006471~protein ADP-ribosylation	6	0.00214484	ENSBTAG00000013997, ENSBTAG00000053949, ENSBTAG00000023648, ENSBTAG00000037826, ENSBTAG00000053177, ENSBTAG00000049953	6.47452	0.590975
GOTERM_MF_FAT	GO:0022804~active transmembrane transporter activity	18	0.0031327	ENSBTAG00000035572, ENSBTAG00000015843, ENSBTAG00000018889, ENSBTAG00000010798, ENSBTAG00000008690, ENSBTAG00000006775, ENSBTAG00000021775, ENSBTAG00000049547, ENSBTAG00000023289, ENSBTAG00000019350, ENSBTAG00000039190, ENSBTAG00000004629, ENSBTAG00000046041, ENSBTAG00000047383, ENSBTAG00000047181, ENSBTAG00000018045, ENSBTAG00000014553, ENSBTAG00000014057	2.23702	0.119612
GOTERM_BP_FAT	GO:0008406~gonad development	12	0.00421551	ENSBTAG00000003745, ENSBTAG00000025954, ENSBTAG00000014738, ENSBTAG00000014955, ENSBTAG00000003108, ENSBTAG00000008678, ENSBTAG00000014890, ENSBTAG00000015132, ENSBTAG00000053595, ENSBTAG00000035768, ENSBTAG00000039873, ENSBTAG00000014023	2.76945	0.999516
GOTERM_MF_FAT	GO:0008017~microtubule binding	14	0.00437876	ENSBTAG00000018904, ENSBTAG00000008088, ENSBTAG00000027173, ENSBTAG00000006631, ENSBTAG00000021336, ENSBTAG00000021694, ENSBTAG00000008884, ENSBTAG00000006135, ENSBTAG00000001322, ENSBTAG00000003215, ENSBTAG00000005999, ENSBTAG00000019843, ENSBTAG00000003908, ENSBTAG00000018576	2.49058	0.15514
GOTERM_MF_FAT	GO:0003950~NAD+ ADP-ribosyltransferase activity	5	0.00443256	ENSBTAG00000013997, ENSBTAG00000023648, ENSBTAG00000037826, ENSBTAG00000053177, ENSBTAG00000049953	7.35316	0.15514
GOTERM_BP_FAT	GO:0045137~development of primary sexual characteristics	12	0.00479499	ENSBTAG00000003745, ENSBTAG00000025954, ENSBTAG00000014738, ENSBTAG00000014955, ENSBTAG00000003108, ENSBTAG00000008678, ENSBTAG00000014890, ENSBTAG00000015132, ENSBTAG00000053595, ENSBTAG00000035768, ENSBTAG00000039873, ENSBTAG00000014023	2.72224	0.999516
GOTERM_MF_FAT	GO:0022853~active ion transmembrane transporter activity	9	0.00485664	ENSBTAG00000035572, ENSBTAG00000018889, ENSBTAG00000010798, ENSBTAG00000008690, ENSBTAG00000006775, ENSBTAG00000021775, ENSBTAG00000018045, ENSBTAG00000014553, ENSBTAG00000049547	3.42302	0.163183
GOTERM_MF_FAT	GO:0022853~active ion transmembrane transporter activity	9	0.00485664	ENSBTAG00000035572, ENSBTAG00000018889, ENSBTAG00000010798, ENSBTAG00000008690, ENSBTAG00000006775, ENSBTAG00000021775, ENSBTAG00000018045, ENSBTAG00000014553, ENSBTAG00000049547	3.42302	0.163183
GOTERM_MF_FAT	GO:0022853~active ion transmembrane transporter activity	9	0.00485664	ENSBTAG00000035572, ENSBTAG00000018889, ENSBTAG00000010798, ENSBTAG00000008690, ENSBTAG00000006775, ENSBTAG00000021775, ENSBTAG00000018045, ENSBTAG00000014553, ENSBTAG00000049547	3.42302	0.163183
GOTERM_MF_FAT	GO:0022853~active ion transmembrane transporter activity	9	0.00485664	ENSBTAG00000035572, ENSBTAG00000018889, ENSBTAG00000010798, ENSBTAG00000008690, ENSBTAG00000006775, ENSBTAG00000021775, ENSBTAG00000018045, ENSBTAG00000014553, ENSBTAG00000049547	3.42302	0.163183
GOTERM_MF_FAT	GO:0015631~tubulin binding	17	0.00520096	ENSBTAG00000018904, ENSBTAG00000013403, ENSBTAG00000008088, ENSBTAG00000027173, ENSBTAG00000006631, ENSBTAG00000021336, ENSBTAG00000021694, ENSBTAG00000008884, ENSBTAG00000006135, ENSBTAG00000001322, ENSBTAG00000003215, ENSBTAG00000005999, ENSBTAG00000019843, ENSBTAG00000019822, ENSBTAG00000010380, ENSBTAG00000003908, ENSBTAG00000018576	2.18665	0.168031
GOTERM_BP_FAT	GO:0061458~reproductive system development	18	0.00542479	ENSBTAG00000013236, ENSBTAG00000014738, ENSBTAG00000013888, ENSBTAG00000014955, ENSBTAG00000014735, ENSBTAG00000008678, ENSBTAG00000003745, ENSBTAG00000027932, ENSBTAG00000025954, ENSBTAG00000017571, ENSBTAG00000003108, ENSBTAG00000014890, ENSBTAG00000015132, ENSBTAG00000019822, ENSBTAG00000035768, ENSBTAG00000053595, ENSBTAG00000039873, ENSBTAG00000014023	2.11374	0.999516
GOTERM_MF_FAT	GO:0042379~chemokine receptor binding	8	0.00544424	ENSBTAG00000019471, ENSBTAG00000053405, ENSBTAG00000049265, ENSBTAG00000050605, ENSBTAG00000051241, ENSBTAG00000053557, ENSBTAG00000051016, ENSBTAG00000053456	3.7548	0.169376
GOTERM_BP_FAT	GO:0001501~skeletal system development	20	0.00698667	ENSBTAG00000013236, ENSBTAG00000014738, ENSBTAG00000008139, ENSBTAG00000001063, ENSBTAG00000008138, ENSBTAG00000009238, ENSBTAG00000044118, ENSBTAG00000004104, ENSBTAG00000024341, ENSBTAG00000003278, ENSBTAG00000003745, ENSBTAG00000003304, ENSBTAG00000005606, ENSBTAG00000001455, ENSBTAG00000006879, ENSBTAG00000003845, ENSBTAG00000007319, ENSBTAG00000053595, ENSBTAG00000016006, ENSBTAG00000012211	1.96197	0.999516
GOTERM_BP_FAT	GO:0031503~protein complex localization	7	0.00747807	ENSBTAG00000003215, ENSBTAG00000010477, ENSBTAG00000003764, ENSBTAG00000008606, ENSBTAG00000018942, ENSBTAG00000050991, ENSBTAG00000012035	4.05048	0.999516
GOTERM_BP_FAT	GO:0006885~regulation of pH	8	0.00774217	ENSBTAG00000039190, ENSBTAG00000001015, ENSBTAG00000004629, ENSBTAG00000018889, ENSBTAG00000027173, ENSBTAG00000021775, ENSBTAG00000000737, ENSBTAG00000014553	3.50999	0.999516
KEGG_PATHWAY	bta00760:Nicotinate and nicotinamide metabolism	5	0.00785268	ENSBTAG00000009725, ENSBTAG00000019909, ENSBTAG00000031573, ENSBTAG00000014023, ENSBTAG00000048655	6.25656	1
GOTERM_BP_FAT	GO:0007548~sex differentiation	13	0.00827958	ENSBTAG00000014738, ENSBTAG00000014955, ENSBTAG00000014735, ENSBTAG00000008678, ENSBTAG00000003745, ENSBTAG00000025954, ENSBTAG00000003108, ENSBTAG00000014890, ENSBTAG00000015132, ENSBTAG00000035768, ENSBTAG00000053595, ENSBTAG00000039873, ENSBTAG00000014023	2.40297	0.999516
GOTERM_MF_FAT	GO:0042056~chemoattractant activity	6	0.0085624	ENSBTAG00000053405, ENSBTAG00000049265, ENSBTAG00000050605, ENSBTAG00000053557, ENSBTAG00000051016, ENSBTAG00000053456	4.72703	0.256872
GOTERM_BP_FAT	GO:0051453~regulation of intracellular pH	7	0.00915934	ENSBTAG00000039190, ENSBTAG00000001015, ENSBTAG00000004629, ENSBTAG00000027173, ENSBTAG00000021775, ENSBTAG00000000737, ENSBTAG00000014553	3.88171	0.999516
GOTERM_MF_FAT	GO:0015296~anion:cation symporter activity	6	0.00921589	ENSBTAG00000010798, ENSBTAG00000008690, ENSBTAG00000006775, ENSBTAG00000021775, ENSBTAG00000018045, ENSBTAG00000049547	4.6441	0.266943
GOTERM_BP_FAT	GO:0006338~chromatin remodeling	13	0.0105124	ENSBTAG00000014786, ENSBTAG00000014677, ENSBTAG00000013888, ENSBTAG00000020578, ENSBTAG00000020117, ENSBTAG00000006005, ENSBTAG00000044118, ENSBTAG00000009426, ENSBTAG00000019909, ENSBTAG00000009246, ENSBTAG00000018074, ENSBTAG00000010380, ENSBTAG00000015346	2.32754	0.999516
GOTERM_BP_FAT	GO:0048608~reproductive structure development	17	0.011255	ENSBTAG00000013236, ENSBTAG00000014738, ENSBTAG00000013888, ENSBTAG00000014955, ENSBTAG00000014735, ENSBTAG00000008678, ENSBTAG00000003745, ENSBTAG00000027932, ENSBTAG00000025954, ENSBTAG00000003108, ENSBTAG00000014890, ENSBTAG00000015132, ENSBTAG00000019822, ENSBTAG00000035768, ENSBTAG00000053595, ENSBTAG00000039873, ENSBTAG00000014023	2.00812	0.999516
GOTERM_BP_FAT	GO:0030641~regulation of cellular pH	7	0.0117995	ENSBTAG00000039190, ENSBTAG00000001015, ENSBTAG00000004629, ENSBTAG00000027173, ENSBTAG00000021775, ENSBTAG00000000737, ENSBTAG00000014553	3.67741	0.999516
GOTERM_BP_FAT	GO:0031509~telomeric heterochromatin assembly	3	0.0120356	ENSBTAG00000009426, ENSBTAG00000019909, ENSBTAG00000009246	1.711	0.999516
GOTERM_BP_FAT	GO:0048562~embryonic organ morphogenesis	14	0.0121029	ENSBTAG00000014738, ENSBTAG00000008139, ENSBTAG00000001063, ENSBTAG00000008138, ENSBTAG00000006631, ENSBTAG00000004104, ENSBTAG00000024341, ENSBTAG00000003304, ENSBTAG00000005606, ENSBTAG00000001455, ENSBTAG00000049540, ENSBTAG00000006879, ENSBTAG00000053595, ENSBTAG00000012211	2.19203	0.999516
GOTERM_MF_FAT	GO:0001228~transcriptional activator activity, RNA polymerase II transcription regulatory region sequence-specific binding	18	0.0126414	ENSBTAG00000010215, ENSBTAG00000014735, ENSBTAG00000004104, ENSBTAG00000004368, ENSBTAG00000003278, ENSBTAG00000003304, ENSBTAG00000001455, ENSBTAG00000005812, ENSBTAG00000006879, ENSBTAG00000003845, ENSBTAG00000018334, ENSBTAG00000031544, ENSBTAG00000000923, ENSBTAG00000012063, ENSBTAG00000053595, ENSBTAG00000013991, ENSBTAG00000012211, ENSBTAG00000010681	1.93222	0.353959
GOTERM_BP_FAT	GO:0048598~embryonic morphogenesis	22	0.0133497	ENSBTAG00000013236, ENSBTAG00000014738, ENSBTAG00000014735, ENSBTAG00000008139, ENSBTAG00000001063, ENSBTAG00000008138, ENSBTAG00000006631, ENSBTAG00000009502, ENSBTAG00000044118, ENSBTAG00000004104, ENSBTAG00000024341, ENSBTAG00000003278, ENSBTAG00000047998, ENSBTAG00000003304, ENSBTAG00000005606, ENSBTAG00000001455, ENSBTAG00000049540, ENSBTAG00000006879, ENSBTAG00000007319, ENSBTAG00000053595,…	1.77092	0.999516
GOTERM_MF_FAT	GO:0004812~aminoacyl-tRNA ligase activity	5	0.0146501	ENSBTAG00000016967, ENSBTAG00000004738, ENSBTAG00000018405, ENSBTAG00000018847, ENSBTAG00000025212	5.25225	0.359245
GOTERM_MF_FAT	GO:0016875~ligase activity, forming carbon-oxygen bonds	5	0.0146501	ENSBTAG00000016967, ENSBTAG00000004738, ENSBTAG00000018405, ENSBTAG00000018847, ENSBTAG00000025212	5.25225	0.359245
GOTERM_MF_FAT	GO:0016876~ligase activity, forming aminoacyl-tRNA and related compounds	5	0.0146501	ENSBTAG00000016967, ENSBTAG00000004738, ENSBTAG00000018405, ENSBTAG00000018847, ENSBTAG00000025212	5.25225	0.359245
GOTERM_BP_FAT	GO:0030512~negative regulation of transforming growth factor beta receptor signaling pathway	6	0.014734	ENSBTAG00000011324, ENSBTAG00000038716, ENSBTAG00000019853, ENSBTAG00000020117, ENSBTAG00000014023, ENSBTAG00000039435	4.1303	0.999516
GOTERM_MF_FAT	GO:0015291~secondary active transmembrane transporter activity	12	0.0149686	ENSBTAG00000019350, ENSBTAG00000039190, ENSBTAG00000015843, ENSBTAG00000004629, ENSBTAG00000010798, ENSBTAG00000008690, ENSBTAG00000006775, ENSBTAG00000021775, ENSBTAG00000018045, ENSBTAG00000049547, ENSBTAG00000023289, ENSBTAG00000014057	2.32205	0.359245
GOTERM_MF_FAT	GO:0015291~secondary active transmembrane transporter activity	12	0.0149686	ENSBTAG00000019350, ENSBTAG00000039190, ENSBTAG00000015843, ENSBTAG00000004629, ENSBTAG00000010798, ENSBTAG00000008690, ENSBTAG00000006775, ENSBTAG00000021775, ENSBTAG00000018045, ENSBTAG00000049547, ENSBTAG00000023289, ENSBTAG00000014057	2.32205	0.359245
GOTERM_MF_FAT	GO:0015291~secondary active transmembrane transporter activity	12	0.0149686	ENSBTAG00000019350, ENSBTAG00000039190, ENSBTAG00000015843, ENSBTAG00000004629, ENSBTAG00000010798, ENSBTAG00000008690, ENSBTAG00000006775, ENSBTAG00000021775, ENSBTAG00000018045, ENSBTAG00000049547, ENSBTAG00000023289, ENSBTAG00000014057	2.32205	0.359245
GOTERM_MF_FAT	GO:0015291~secondary active transmembrane transporter activity	12	0.0149686	ENSBTAG00000019350, ENSBTAG00000039190, ENSBTAG00000015843, ENSBTAG00000004629, ENSBTAG00000010798, ENSBTAG00000008690, ENSBTAG00000006775, ENSBTAG00000021775, ENSBTAG00000018045, ENSBTAG00000049547, ENSBTAG00000023289, ENSBTAG00000014057	2.32205	0.359245
GOTERM_MF_FAT	GO:1901265~nucleoside phosphate binding	63	0.0165102	ENSBTAG00000016758, ENSBTAG00000020417, ENSBTAG00000013526, ENSBTAG00000004290, ENSBTAG00000004258, ENSBTAG00000009500, ENSBTAG00000007288, ENSBTAG00000019909, ENSBTAG00000007320, ENSBTAG00000006718, ENSBTAG00000046041, ENSBTAG00000015026, ENSBTAG00000017567, ENSBTAG00000016967, ENSBTAG00000014549, ENSBTAG00000004024, ENSBTAG00000004104, ENSBTAG00000024450, ENSBTAG00000018908, ENSBTAG00000048655,…	1.32483	0.367262
GOTERM_MF_FAT	GO:0000166~nucleotide binding	63	0.0165102	ENSBTAG00000016758, ENSBTAG00000020417, ENSBTAG00000013526, ENSBTAG00000004290, ENSBTAG00000004258, ENSBTAG00000009500, ENSBTAG00000007288, ENSBTAG00000019909, ENSBTAG00000007320, ENSBTAG00000006718, ENSBTAG00000046041, ENSBTAG00000015026, ENSBTAG00000017567, ENSBTAG00000016967, ENSBTAG00000014549, ENSBTAG00000004024, ENSBTAG00000004104, ENSBTAG00000024450, ENSBTAG00000018908, ENSBTAG00000048655,…	1.32483	0.367262
GOTERM_BP_FAT	GO:1903845~negative regulation of cellular response to transforming growth factor beta stimulus	6	0.01687	ENSBTAG00000011324, ENSBTAG00000038716, ENSBTAG00000019853, ENSBTAG00000020117, ENSBTAG00000014023, ENSBTAG00000039435	3.99262	0.999516
GOTERM_BP_FAT	GO:2000648~positive regulation of stem cell proliferation	5	0.0172802	ENSBTAG00000011179, ENSBTAG00000008139, ENSBTAG00000044118, ENSBTAG00000013991, ENSBTAG00000009500	4.99077	0.999516
KEGG_PATHWAY	bta04152:AMPK signaling pathway	8	0.0173545	ENSBTAG00000001862, ENSBTAG00000021308, ENSBTAG00000010215, ENSBTAG00000021527, ENSBTAG00000018984, ENSBTAG00000004258, ENSBTAG00000017567, ENSBTAG00000014023	2.987	1
GOTERM_MF_FAT	GO:0015294~solute:cation symporter activity	7	0.0180121	ENSBTAG00000015843, ENSBTAG00000010798, ENSBTAG00000008690, ENSBTAG00000006775, ENSBTAG00000021775, ENSBTAG00000018045, ENSBTAG00000049547	3.35688	0.378253
GOTERM_MF_FAT	GO:0015294~solute:cation symporter activity	7	0.0180121	ENSBTAG00000015843, ENSBTAG00000010798, ENSBTAG00000008690, ENSBTAG00000006775, ENSBTAG00000021775, ENSBTAG00000018045, ENSBTAG00000049547	3.35688	0.378253
GOTERM_BP_FAT	GO:0072091~regulation of stem cell proliferation	6	0.0192019	ENSBTAG00000011179, ENSBTAG00000014182, ENSBTAG00000008139, ENSBTAG00000044118, ENSBTAG00000013991, ENSBTAG00000009500	3.86382	0.999516
GOTERM_BP_FAT	GO:0034645~cellular macromolecule biosynthetic process	130	0.0194975	ENSBTAG00000011620, ENSBTAG00000021308, ENSBTAG00000013888, ENSBTAG00000014738, ENSBTAG00000014735, ENSBTAG00000020578, ENSBTAG00000004258, ENSBTAG00000009426, ENSBTAG00000019909, ENSBTAG00000049953, ENSBTAG00000047135, ENSBTAG00000006718, ENSBTAG00000053949, ENSBTAG00000005504, ENSBTAG00000003845, ENSBTAG00000016231, ENSBTAG00000020905, ENSBTAG00000008181, ENSBTAG00000011879, ENSBTAG00000007930,…	1.17991	0.999516
GOTERM_BP_FAT	GO:0034613~cellular protein localization	53	0.0199218	ENSBTAG00000011620, ENSBTAG00000027173, ENSBTAG00000009307, ENSBTAG00000004333, ENSBTAG00000009426, ENSBTAG00000023963, ENSBTAG00000050435, ENSBTAG00000003764, ENSBTAG00000006718, ENSBTAG00000005504, ENSBTAG00000001948, ENSBTAG00000050991, ENSBTAG00000012035, ENSBTAG00000009034, ENSBTAG00000020905, ENSBTAG00000013534, ENSBTAG00000034493, ENSBTAG00000018903, ENSBTAG00000014549, ENSBTAG00000010624,…	1.3556	0.999516
GOTERM_BP_FAT	GO:0031100~animal organ regeneration	3	0.0199616	ENSBTAG00000013236, ENSBTAG00000006631, ENSBTAG00000009426	13.3087	0.999516
GOTERM_MF_FAT	GO:0016887~ATPase activity	19	0.0200725	ENSBTAG00000020806, ENSBTAG00000016758, ENSBTAG00000035572, ENSBTAG00000008088, ENSBTAG00000014006, ENSBTAG00000018889, ENSBTAG00000011402, ENSBTAG00000004290, ENSBTAG00000011419, ENSBTAG00000021336, ENSBTAG00000021694, ENSBTAG00000003215, ENSBTAG00000006718, ENSBTAG00000046041, ENSBTAG00000047383, ENSBTAG00000047181, ENSBTAG00000010380, ENSBTAG00000050176, ENSBTAG00000014553	1.79499	0.407077
GOTERM_MF_FAT	GO:0015379~potassium:chloride symporter activity	3	0.0203539	ENSBTAG00000006775, ENSBTAG00000018045, ENSBTAG00000049547	13.2357	0.407077
GOTERM_BP_FAT	GO:0006418~tRNA aminoacylation for protein translation	5	0.0203598	ENSBTAG00000016967, ENSBTAG00000004738, ENSBTAG00000018405, ENSBTAG00000018847, ENSBTAG00000025212	4.75312	0.999516
GOTERM_MF_FAT	GO:0003714~transcription corepressor activity	9	0.0216373	ENSBTAG00000013236, ENSBTAG00000000753, ENSBTAG00000024603, ENSBTAG00000003901, ENSBTAG00000022689, ENSBTAG00000044118, ENSBTAG00000009426, ENSBTAG00000019909, ENSBTAG00000014023	2.62961	0.422682
GOTERM_BP_FAT	GO:0070727~cellular macromolecule localization	53	0.0218603	ENSBTAG00000011620, ENSBTAG00000027173, ENSBTAG00000009307, ENSBTAG00000004333, ENSBTAG00000009426, ENSBTAG00000023963, ENSBTAG00000050435, ENSBTAG00000003764, ENSBTAG00000006718, ENSBTAG00000005504, ENSBTAG00000001948, ENSBTAG00000050991, ENSBTAG00000012035, ENSBTAG00000009034, ENSBTAG00000020905, ENSBTAG00000013534, ENSBTAG00000034493, ENSBTAG00000018903, ENSBTAG00000014549, ENSBTAG00000010624,…	1.34697	0.999516
GOTERM_MF_FAT	GO:0030554~adenyl nucleotide binding	46	0.0222713	ENSBTAG00000009881, ENSBTAG00000016758, ENSBTAG00000020417, ENSBTAG00000011402, ENSBTAG00000014119, ENSBTAG00000004290, ENSBTAG00000021527, ENSBTAG00000002296, ENSBTAG00000001364, ENSBTAG00000006099, ENSBTAG00000007288, ENSBTAG00000007320, ENSBTAG00000025212, ENSBTAG00000003942, ENSBTAG00000006718, ENSBTAG00000046041, ENSBTAG00000003504, ENSBTAG00000018037, ENSBTAG00000050176, ENSBTAG00000015026,…	1.38436	0.42518
GOTERM_BP_FAT	GO:0006357~regulation of transcription from RNA polymerase II promoter	72	0.0225383	ENSBTAG00000013888, ENSBTAG00000014738, ENSBTAG00000010215, ENSBTAG00000014735, ENSBTAG00000008139, ENSBTAG00000020578, ENSBTAG00000001063, ENSBTAG00000006631, ENSBTAG00000008138, ENSBTAG00000009426, ENSBTAG00000009500, ENSBTAG00000024341, ENSBTAG00000019909, ENSBTAG00000003764, ENSBTAG00000026527, ENSBTAG00000006879, ENSBTAG00000003845, ENSBTAG00000018334, ENSBTAG00000052375, ENSBTAG00000039435,…	1.27481	0.999516
KEGG_PATHWAY	bta00564:Glycerophospholipid metabolism	7	0.024393	ENSBTAG00000009770, ENSBTAG00000018043, ENSBTAG00000000944, ENSBTAG00000011625, ENSBTAG00000013901, ENSBTAG00000015160, ENSBTAG00000007512	3.11625	1
GOTERM_MF_FAT	GO:0015377~cation:chloride symporter activity	3	0.0245093	ENSBTAG00000006775, ENSBTAG00000018045, ENSBTAG00000049547	12.0324	0.453354
GOTERM_MF_FAT	GO:0016757~transferase activity, transferring glycosyl groups	13	0.0248265	ENSBTAG00000013997, ENSBTAG00000023648, ENSBTAG00000011879, ENSBTAG00000004494, ENSBTAG00000049953, ENSBTAG00000004625, ENSBTAG00000014550, ENSBTAG00000037826, ENSBTAG00000016231, ENSBTAG00000018299, ENSBTAG00000053177, ENSBTAG00000017656, ENSBTAG00000033412	2.06312	0.453354
GOTERM_BP_FAT	GO:0043039~tRNA aminoacylation	5	0.0255758	ENSBTAG00000016967, ENSBTAG00000004738, ENSBTAG00000018405, ENSBTAG00000018847, ENSBTAG00000025212	4.43624	0.999516
GOTERM_BP_FAT	GO:0072698~protein localization to microtubule cytoskeleton	5	0.0255758	ENSBTAG00000015859, ENSBTAG00000010624, ENSBTAG00000023734, ENSBTAG00000003908, ENSBTAG00000008884	4.43624	0.999516
GOTERM_BP_FAT	GO:0034504~protein localization to nucleus	13	0.0256722	ENSBTAG00000020905, ENSBTAG00000013236, ENSBTAG00000034493, ENSBTAG00000027173, ENSBTAG00000020117, ENSBTAG00000006414, ENSBTAG00000023745, ENSBTAG00000002896, ENSBTAG00000006718, ENSBTAG00000003764, ENSBTAG00000014182, ENSBTAG00000016584, ENSBTAG00000018887	2.05154	0.999516
GOTERM_BP_FAT	GO:0043038~amino acid activation	5	0.0274767	ENSBTAG00000016967, ENSBTAG00000004738, ENSBTAG00000018405, ENSBTAG00000018847, ENSBTAG00000025212	4.3398	0.999516
KEGG_PATHWAY	bta04660:T cell receptor signaling pathway	3	0.0283891	ENSBTAG00000018984, ENSBTAG00000024450, ENSBTAG00000004368	1.27427	1
GOTERM_BP_FAT	GO:0048568~embryonic organ development	17	0.0287189	ENSBTAG00000013236, ENSBTAG00000014738, ENSBTAG00000008139, ENSBTAG00000001063, ENSBTAG00000008138, ENSBTAG00000006631, ENSBTAG00000004104, ENSBTAG00000024341, ENSBTAG00000003745, ENSBTAG00000027932, ENSBTAG00000003304, ENSBTAG00000005606, ENSBTAG00000001455, ENSBTAG00000049540, ENSBTAG00000006879, ENSBTAG00000053595, ENSBTAG00000012211	1.79562	0.999516
GOTERM_MF_FAT	GO:0032559~adenyl ribonucleotide binding	45	0.0293427	ENSBTAG00000009881, ENSBTAG00000016758, ENSBTAG00000020417, ENSBTAG00000011402, ENSBTAG00000014119, ENSBTAG00000004290, ENSBTAG00000021527, ENSBTAG00000002296, ENSBTAG00000001364, ENSBTAG00000006099, ENSBTAG00000007288, ENSBTAG00000007320, ENSBTAG00000025212, ENSBTAG00000003942, ENSBTAG00000006718, ENSBTAG00000046041, ENSBTAG00000003504, ENSBTAG00000018037, ENSBTAG00000050176, ENSBTAG00000015026,…	1.36357	0.524423
GOTERM_BP_FAT	GO:0090101~negative regulation of transmembrane receptor protein serine/threonine kinase signaling pathway	7	0.0303676	ENSBTAG00000011324, ENSBTAG00000038716, ENSBTAG00000010866, ENSBTAG00000019853, ENSBTAG00000020117, ENSBTAG00000014023, ENSBTAG00000039435	2.97323	0.999516
GOTERM_BP_FAT	GO:0044380~protein localization to cytoskeleton	5	0.0315255	ENSBTAG00000015859, ENSBTAG00000010624, ENSBTAG00000023734, ENSBTAG00000003908, ENSBTAG00000008884	4.15898	0.999516
GOTERM_BP_FAT	GO:0032870~cellular response to hormone stimulus	17	0.0315439	ENSBTAG00000038337, ENSBTAG00000013236, ENSBTAG00000034077, ENSBTAG00000021308, ENSBTAG00000018405, ENSBTAG00000013888, ENSBTAG00000014119, ENSBTAG00000021527, ENSBTAG00000020117, ENSBTAG00000012829, ENSBTAG00000003177, ENSBTAG00000003942, ENSBTAG00000024603, ENSBTAG00000015132, ENSBTAG00000017567, ENSBTAG00000010681, ENSBTAG00000014023	1.77218	0.999516
GOTERM_BP_FAT	GO:0030004~cellular monovalent inorganic cation homeostasis	7	0.0317598	ENSBTAG00000039190, ENSBTAG00000001015, ENSBTAG00000004629, ENSBTAG00000027173, ENSBTAG00000021775, ENSBTAG00000000737, ENSBTAG00000014553	2.94193	0.999516
GOTERM_MF_FAT	GO:0033764~steroid dehydrogenase activity, acting on the CH-OH group of donors, NAD or NADP as acceptor	4	0.0323067	ENSBTAG00000017938, ENSBTAG00000037509, ENSBTAG00000003108, ENSBTAG00000005685, ENSBTAG00000039356	5.69277	0.564069
GOTERM_MF_FAT	GO:0005524~ATP binding	44	0.03334	ENSBTAG00000009881, ENSBTAG00000016758, ENSBTAG00000020417, ENSBTAG00000011402, ENSBTAG00000014119, ENSBTAG00000004290, ENSBTAG00000021527, ENSBTAG00000001364, ENSBTAG00000006099, ENSBTAG00000007288, ENSBTAG00000007320, ENSBTAG00000025212, ENSBTAG00000003942, ENSBTAG00000006718, ENSBTAG00000046041, ENSBTAG00000003504, ENSBTAG00000018037, ENSBTAG00000050176, ENSBTAG00000015026, ENSBTAG00000017567,…	1.35941	0.564069
GOTERM_MF_FAT	GO:0030275~LRR domain binding	3	0.033742	ENSBTAG00000020417, ENSBTAG00000031544, ENSBTAG00000016760	10.1813	0.564069
KEGG_PATHWAY	bta04012:ErbB signaling pathway	6	0.0343544	ENSBTAG00000000783, ENSBTAG00000010689, ENSBTAG00000018984, ENSBTAG00000021766, ENSBTAG00000024450, ENSBTAG00000015026	3.30704	1
GOTERM_BP_FAT	GO:0070914~UV-damage excision repair	3	0.0348355	ENSBTAG00000020999, ENSBTAG00000010380, ENSBTAG00000014023	9.98155	0.999516
GOTERM_BP_FAT	GO:0045017~glycerolipid biosynthetic process	9	0.0348512	ENSBTAG00000003942, ENSBTAG00000011620, ENSBTAG00000018043, ENSBTAG00000000944, ENSBTAG00000013901, ENSBTAG00000018984, ENSBTAG00000007512, ENSBTAG00000018299, ENSBTAG00000010681	2.39557	0.999516
GOTERM_BP_FAT	GO:0035115~embryonic forelimb morphogenesis	4	0.0350041	ENSBTAG00000014738, ENSBTAG00000014735, ENSBTAG00000004104, ENSBTAG00000053595	5.50706	0.999516
GOTERM_BP_FAT	GO:1902582~single-organism intracellular transport	23	0.0354702	ENSBTAG00000013236, ENSBTAG00000009034, ENSBTAG00000034077, ENSBTAG00000010477, ENSBTAG00000008371, ENSBTAG00000010029, ENSBTAG00000010624, ENSBTAG00000027173, ENSBTAG00000003180, ENSBTAG00000006414, ENSBTAG00000006007, ENSBTAG00000021336, ENSBTAG00000048798, ENSBTAG00000021694, ENSBTAG00000025445, ENSBTAG00000003215, ENSBTAG00000002896, ENSBTAG00000003764, ENSBTAG00000007537, ENSBTAG00000018887,…	1.57784	0.999516
GOTERM_BP_FAT	GO:0009101~glycoprotein biosynthetic process	14	0.0356144	ENSBTAG00000013997, ENSBTAG00000013999, ENSBTAG00000027173, ENSBTAG00000023648, ENSBTAG00000011879, ENSBTAG00000004334, ENSBTAG00000049953, ENSBTAG00000047135, ENSBTAG00000005205, ENSBTAG00000053949, ENSBTAG00000037826, ENSBTAG00000016231, ENSBTAG00000053177, ENSBTAG00000017656	1.8884	0.999516
GOTERM_BP_FAT	GO:0046626~regulation of insulin receptor signaling pathway	5	0.0359062	ENSBTAG00000038337, ENSBTAG00000003942, ENSBTAG00000021308, ENSBTAG00000014119, ENSBTAG00000014023	3.99262	0.999516
KEGG_PATHWAY	bta04140:Autophagy - animal	8	0.0367134	ENSBTAG00000020417, ENSBTAG00000021308, ENSBTAG00000005504, ENSBTAG00000021527, ENSBTAG00000018984, ENSBTAG00000024450, ENSBTAG00000006135, ENSBTAG00000033543	2.5544	1
KEGG_PATHWAY	bta04910:Insulin signaling pathway	7	0.0368348	ENSBTAG00000021308, ENSBTAG00000014119, ENSBTAG00000004625, ENSBTAG00000018984, ENSBTAG00000024450, ENSBTAG00000017567, ENSBTAG00000018049	2.34848	1
GOTERM_BP_FAT	GO:0050778~positive regulation of immune response	8	0.0368995	ENSBTAG00000013236, ENSBTAG00000000563, ENSBTAG00000003764, ENSBTAG00000007636, ENSBTAG00000014119, ENSBTAG00000002296, ENSBTAG00000014023, ENSBTAG00000010681	2.33848	0.999516
GOTERM_BP_FAT	GO:0048736~appendage development	9	0.0372452	ENSBTAG00000013236, ENSBTAG00000000753, ENSBTAG00000014738, ENSBTAG00000014735, ENSBTAG00000006879, ENSBTAG00000000923, ENSBTAG00000004104, ENSBTAG00000053595, ENSBTAG00000003278	2.36405	0.999516
GOTERM_BP_FAT	GO:0060173~limb development	9	0.0372452	ENSBTAG00000013236, ENSBTAG00000000753, ENSBTAG00000014738, ENSBTAG00000014735, ENSBTAG00000006879, ENSBTAG00000000923, ENSBTAG00000004104, ENSBTAG00000053595, ENSBTAG00000003278	2.36405	0.999516
GOTERM_BP_FAT	GO:0010970~transport along microtubule	8	0.0374658	ENSBTAG00000009034, ENSBTAG00000003215, ENSBTAG00000010477, ENSBTAG00000003180, ENSBTAG00000018942, ENSBTAG00000021336, ENSBTAG00000050991, ENSBTAG00000021694	2.55528	0.999516
KEGG_PATHWAY	bta05213:Endometrial cancer	5	0.0376533	ENSBTAG00000016758, ENSBTAG00000014182, ENSBTAG00000020999, ENSBTAG00000018984, ENSBTAG00000024450	3.9236	1
GOTERM_BP_FAT	GO:0032869~cellular response to insulin stimulus	8	0.0381725	ENSBTAG00000038337, ENSBTAG00000003942, ENSBTAG00000018405, ENSBTAG00000021308, ENSBTAG00000014119, ENSBTAG00000021527, ENSBTAG00000014023, ENSBTAG00000003177	2.15817	0.999516
GOTERM_BP_FAT	GO:1905508~protein localization to microtubule organizing center	4	0.0381939	ENSBTAG00000015859, ENSBTAG00000010624, ENSBTAG00000023734, ENSBTAG00000003908	5.32349	0.999516
GOTERM_BP_FAT	GO:0006955~immune response	20	0.0386946	ENSBTAG00000013236, ENSBTAG00000020417, ENSBTAG00000014119, ENSBTAG00000021527, ENSBTAG00000002296, ENSBTAG00000047529, ENSBTAG00000052689, ENSBTAG00000004936, ENSBTAG00000000563, ENSBTAG00000054857, ENSBTAG00000003764, ENSBTAG00000007636, ENSBTAG00000001945, ENSBTAG00000051241, ENSBTAG00000018069, ENSBTAG00000053980, ENSBTAG00000019537, ENSBTAG00000037634, ENSBTAG00000010681, ENSBTAG00000014023	2.435	0.999516
GOTERM_BP_FAT	GO:0099111~microtubule-based transport	8	0.038856	ENSBTAG00000009034, ENSBTAG00000003215, ENSBTAG00000010477, ENSBTAG00000003180, ENSBTAG00000018942, ENSBTAG00000021336, ENSBTAG00000050991, ENSBTAG00000021694	2.535	0.999516
GOTERM_MF_FAT	GO:0043167~ion binding	140	0.0392949	ENSBTAG00000016758, ENSBTAG00000011620, ENSBTAG00000013403, ENSBTAG00000012830, ENSBTAG00000013526, ENSBTAG00000020578, ENSBTAG00000004258, ENSBTAG00000019909, ENSBTAG00000006719, ENSBTAG00000006718, ENSBTAG00000004259, ENSBTAG00000046041, ENSBTAG00000001945, ENSBTAG00000004415, ENSBTAG00000049152, ENSBTAG00000015384, ENSBTAG00000015026, ENSBTAG00000039356, ENSBTAG00000017567, ENSBTAG00000046717,…	1.14234	0.627202
GOTERM_MF_FAT	GO:0043167~ion binding	140	0.0392949	ENSBTAG00000016758, ENSBTAG00000011620, ENSBTAG00000013403, ENSBTAG00000012830, ENSBTAG00000013526, ENSBTAG00000020578, ENSBTAG00000004258, ENSBTAG00000019909, ENSBTAG00000006719, ENSBTAG00000006718, ENSBTAG00000004259, ENSBTAG00000046041, ENSBTAG00000001945, ENSBTAG00000004415, ENSBTAG00000049152, ENSBTAG00000015384, ENSBTAG00000015026, ENSBTAG00000039356, ENSBTAG00000017567, ENSBTAG00000046717,…	1.14234	0.627202
GOTERM_BP_FAT	GO:0006520~cellular amino acid metabolic process	13	0.0393536	ENSBTAG00000016967, ENSBTAG00000018405, ENSBTAG00000018847, ENSBTAG00000021832, ENSBTAG00000004256, ENSBTAG00000047676, ENSBTAG00000025212, ENSBTAG00000024311, ENSBTAG00000004738, ENSBTAG00000001945, ENSBTAG00000004415, ENSBTAG00000018101, ENSBTAG00000018375	1.92237	0.999516
GOTERM_BP_FAT	GO:0006520~cellular amino acid metabolic process	13	0.0393536	ENSBTAG00000016967, ENSBTAG00000018405, ENSBTAG00000018847, ENSBTAG00000021832, ENSBTAG00000004256, ENSBTAG00000047676, ENSBTAG00000025212, ENSBTAG00000024311, ENSBTAG00000004738, ENSBTAG00000001945, ENSBTAG00000004415, ENSBTAG00000018101, ENSBTAG00000018375	1.92237	0.999516
GOTERM_MF_FAT	GO:0042623~ATPase activity, coupled	10	0.0395734	ENSBTAG00000020806, ENSBTAG00000035572, ENSBTAG00000018889, ENSBTAG00000046041, ENSBTAG00000011402, ENSBTAG00000047383, ENSBTAG00000047181, ENSBTAG00000010380, ENSBTAG00000014553, ENSBTAG00000021694	2.19497	0.627202
GOTERM_BP_FAT	GO:0009792~embryo development ending in birth or egg hatching	22	0.0409222	ENSBTAG00000013236, ENSBTAG00000014738, ENSBTAG00000013888, ENSBTAG00000008139, ENSBTAG00000001063, ENSBTAG00000008138, ENSBTAG00000009502, ENSBTAG00000009238, ENSBTAG00000004104, ENSBTAG00000024341, ENSBTAG00000027932, ENSBTAG00000003304, ENSBTAG00000005606, ENSBTAG00000001455, ENSBTAG00000003764, ENSBTAG00000006879, ENSBTAG00000007319, ENSBTAG00000016231, ENSBTAG00000053595, ENSBTAG00000015346,…	1.57981	0.999516
GOTERM_BP_FAT	GO:0051098~regulation of binding	13	0.041169	ENSBTAG00000020905, ENSBTAG00000038716, ENSBTAG00000034493, ENSBTAG00000018903, ENSBTAG00000002296, ENSBTAG00000020117, ENSBTAG00000044118, ENSBTAG00000009500, ENSBTAG00000008884, ENSBTAG00000006718, ENSBTAG00000007537, ENSBTAG00000031544, ENSBTAG00000003908	1.90824	0.999516
GOTERM_BP_FAT	GO:0006884~cell volume homeostasis	4	0.0415266	ENSBTAG00000006775, ENSBTAG00000012063, ENSBTAG00000018045, ENSBTAG00000049547	5.15177	0.999516
KEGG_PATHWAY	bta04120:Ubiquitin mediated proteolysis	8	0.0428408	ENSBTAG00000014029, ENSBTAG00000027932, ENSBTAG00000000753, ENSBTAG00000004161, ENSBTAG00000000237, ENSBTAG00000020999, ENSBTAG00000019853, ENSBTAG00000004024	2.46925	1
GOTERM_BP_FAT	GO:0033554~cellular response to stress	40	0.0431284	ENSBTAG00000016758, ENSBTAG00000010215, ENSBTAG00000020999, ENSBTAG00000021527, ENSBTAG00000020117, ENSBTAG00000009426, ENSBTAG00000009500, ENSBTAG00000023963, ENSBTAG00000019909, ENSBTAG00000006135, ENSBTAG00000003745, ENSBTAG00000000753, ENSBTAG00000001322, ENSBTAG00000003764, ENSBTAG00000001945, ENSBTAG00000002833, ENSBTAG00000018074, ENSBTAG00000014136, ENSBTAG00000020806, ENSBTAG00000013534,…	1.45557	0.999516
GOTERM_BP_FAT	GO:0009755~hormone-mediated signaling pathway	8	0.0432277	ENSBTAG00000013236, ENSBTAG00000034077, ENSBTAG00000013888, ENSBTAG00000024603, ENSBTAG00000015132, ENSBTAG00000020117, ENSBTAG00000014023, ENSBTAG00000010681	2.47604	0.999516
GOTERM_MF_FAT	GO:0008092~cytoskeletal protein binding	29	0.04368	ENSBTAG00000013403, ENSBTAG00000021707, ENSBTAG00000027173, ENSBTAG00000003180, ENSBTAG00000006631, ENSBTAG00000003265, ENSBTAG00000006135, ENSBTAG00000050435, ENSBTAG00000001322, ENSBTAG00000018071, ENSBTAG00000032427, ENSBTAG00000019843, ENSBTAG00000019822, ENSBTAG00000018375, ENSBTAG00000003908, ENSBTAG00000016377, ENSBTAG00000018576, ENSBTAG00000018904, ENSBTAG00000008088, ENSBTAG00000010624,…	1.45557	0.658913
GOTERM_BP_FAT	GO:0002764~immune response-regulating signaling pathway	4	0.044074	ENSBTAG00000000563, ENSBTAG00000007636, ENSBTAG00000002296, ENSBTAG00000010681	2.26897	0.999516
GOTERM_MF_FAT	GO:0016874~ligase activity	9	0.0457813	ENSBTAG00000016967, ENSBTAG00000004738, ENSBTAG00000013303, ENSBTAG00000018405, ENSBTAG00000018847, ENSBTAG00000003504, ENSBTAG00000001364, ENSBTAG00000017567, ENSBTAG00000025212	2.26897	0.662085
GOTERM_BP_FAT	GO:0060766~negative regulation of androgen receptor signaling pathway	3	0.0464857	ENSBTAG00000024603, ENSBTAG00000020117, ENSBTAG00000014023	8.55561	0.999516
GOTERM_MF_FAT	GO:0016763~transferase activity, transferring pentosyl groups	5	0.046654	ENSBTAG00000013997, ENSBTAG00000023648, ENSBTAG00000037826, ENSBTAG00000053177, ENSBTAG00000049953	3.67658	0.662085
GOTERM_BP_FAT	GO:0051641~cellular localization	72	0.0469102	ENSBTAG00000011620, ENSBTAG00000008371, ENSBTAG00000027173, ENSBTAG00000009307, ENSBTAG00000004333, ENSBTAG00000009426, ENSBTAG00000023963, ENSBTAG00000050435, ENSBTAG00000003764, ENSBTAG00000006718, ENSBTAG00000005504, ENSBTAG00000002833, ENSBTAG00000001948, ENSBTAG00000010370, ENSBTAG00000050991, ENSBTAG00000012035, ENSBTAG00000009034, ENSBTAG00000018904, ENSBTAG00000020905, ENSBTAG00000013534,…	1.22588	0.999516
GOTERM_MF_FAT	GO:0035257~nuclear hormone receptor binding	6	0.0472918	ENSBTAG00000013236, ENSBTAG00000033726, ENSBTAG00000007930, ENSBTAG00000020117, ENSBTAG00000009500, ENSBTAG00000010681	3.04268	0.662085
GOTERM_BP_FAT	GO:0051147~regulation of muscle cell differentiation	8	0.0479055	ENSBTAG00000003764, ENSBTAG00000002833, ENSBTAG00000020578, ENSBTAG00000031544, ENSBTAG00000009426, ENSBTAG00000004368, ENSBTAG00000031573, ENSBTAG00000014023	2.41977	0.999516
GOTERM_MF_FAT	GO:0016307~phosphatidylinositol phosphate kinase activity	3	0.049661	ENSBTAG00000003942, ENSBTAG00000018984, ENSBTAG00000006099	8.2723	0.672826
GOTERM_MF_FAT	GO:0004622~lysophospholipase activity	3	0.049661	ENSBTAG00000011625, ENSBTAG00000007512, ENSBTAG00000001420	8.2723	0.672826
GOTERM_BP_FAT	GO:0030326~embryonic limb morphogenesis	7	0.0498438	ENSBTAG00000013236, ENSBTAG00000014738, ENSBTAG00000014735, ENSBTAG00000006879, ENSBTAG00000004104, ENSBTAG00000053595, ENSBTAG00000003278	2.63664	0.999516
GOTERM_BP_FAT	GO:0035113~embryonic appendage morphogenesis	7	0.0498438	ENSBTAG00000013236, ENSBTAG00000014738, ENSBTAG00000014735, ENSBTAG00000006879, ENSBTAG00000004104, ENSBTAG00000053595, ENSBTAG00000003278	2.63664	0.999516
GOTERM_MF_FAT	GO:0016229~steroid dehydrogenase activity	4	0.05062	ENSBTAG00000017938, ENSBTAG00000037509, ENSBTAG00000003108, ENSBTAG00000005685, ENSBTAG00000039356	4.76961	0.674934
KEGG_PATHWAY	bta01522:Endocrine resistance	6	0.0515993	ENSBTAG00000013236, ENSBTAG00000007319, ENSBTAG00000021527, ENSBTAG00000018984, ENSBTAG00000021766, ENSBTAG00000024450	2.95522	1
GOTERM_BP_FAT	GO:0097164~ammonium ion metabolic process	9	0.0523859	ENSBTAG00000015843, ENSBTAG00000018043, ENSBTAG00000017938, ENSBTAG00000000944, ENSBTAG00000037509, ENSBTAG00000007512, ENSBTAG00000004256, ENSBTAG00000039356, ENSBTAG00000010681, ENSBTAG00000003342	2.20451	0.999516
GOTERM_BP_FAT	GO:0070085~glycosylation	12	0.0536355	ENSBTAG00000013997, ENSBTAG00000047135, ENSBTAG00000053949, ENSBTAG00000027173, ENSBTAG00000023648, ENSBTAG00000011879, ENSBTAG00000037826, ENSBTAG00000016231, ENSBTAG00000053177, ENSBTAG00000017656, ENSBTAG00000004494, ENSBTAG00000049953	1.89373	0.999516
GOTERM_BP_FAT	GO:0000398~mRNA splicing, via spliceosome	13	0.0539566	ENSBTAG00000012830, ENSBTAG00000013526, ENSBTAG00000008072, ENSBTAG00000002170, ENSBTAG00000020117, ENSBTAG00000008369, ENSBTAG00000008426, ENSBTAG00000025452, ENSBTAG00000005441, ENSBTAG00000018070, ENSBTAG00000043990, ENSBTAG00000009638, ENSBTAG00000003519	1.82761	0.999516
GOTERM_BP_FAT	GO:0000375~RNA splicing, via transesterification reactions	13	0.0539566	ENSBTAG00000012830, ENSBTAG00000013526, ENSBTAG00000008072, ENSBTAG00000002170, ENSBTAG00000020117, ENSBTAG00000008369, ENSBTAG00000008426, ENSBTAG00000025452, ENSBTAG00000005441, ENSBTAG00000018070, ENSBTAG00000043990, ENSBTAG00000009638, ENSBTAG00000003519	1.82761	0.999516
GOTERM_BP_FAT	GO:0000377~RNA splicing, via transesterification reactions with bulged adenosine as nucleophile	13	0.0539566	ENSBTAG00000012830, ENSBTAG00000013526, ENSBTAG00000008072, ENSBTAG00000002170, ENSBTAG00000020117, ENSBTAG00000008369, ENSBTAG00000008426, ENSBTAG00000025452, ENSBTAG00000005441, ENSBTAG00000018070, ENSBTAG00000043990, ENSBTAG00000009638, ENSBTAG00000003519	1.82761	0.999516
GOTERM_BP_FAT	GO:0045596~negative regulation of cell differentiation	21	0.0549289	ENSBTAG00000013236, ENSBTAG00000013238, ENSBTAG00000013534, ENSBTAG00000038716, ENSBTAG00000013888, ENSBTAG00000020578, ENSBTAG00000008138, ENSBTAG00000011419, ENSBTAG00000004368, ENSBTAG00000009426, ENSBTAG00000021993, ENSBTAG00000047998, ENSBTAG00000001455, ENSBTAG00000047135, ENSBTAG00000014182, ENSBTAG00000031544, ENSBTAG00000053595, ENSBTAG00000013991, ENSBTAG00000031573, ENSBTAG00000012211,…	1.54411	0.999516
GOTERM_MF_FAT	GO:0015293~symporter activity	7	0.055076	ENSBTAG00000015843, ENSBTAG00000010798, ENSBTAG00000008690, ENSBTAG00000006775, ENSBTAG00000021775, ENSBTAG00000018045, ENSBTAG00000049547	2.5736	0.722872
GOTERM_MF_FAT	GO:0015293~symporter activity	7	0.055076	ENSBTAG00000015843, ENSBTAG00000010798, ENSBTAG00000008690, ENSBTAG00000006775, ENSBTAG00000021775, ENSBTAG00000018045, ENSBTAG00000049547	2.5736	0.722872
GOTERM_BP_FAT	GO:0006351~transcription, DNA-templated	87	0.0558927	ENSBTAG00000013888, ENSBTAG00000014738, ENSBTAG00000010215, ENSBTAG00000014735, ENSBTAG00000027173, ENSBTAG00000008139, ENSBTAG00000008810, ENSBTAG00000020578, ENSBTAG00000001063, ENSBTAG00000006631, ENSBTAG00000008138, ENSBTAG00000009426, ENSBTAG00000009500, ENSBTAG00000024341, ENSBTAG00000019909, ENSBTAG00000021620, ENSBTAG00000007686, ENSBTAG00000003764, ENSBTAG00000026527, ENSBTAG00000005504,…	1.18714	0.999516
GOTERM_BP_FAT	GO:0006650~glycerophospholipid metabolic process	12	0.0561304	ENSBTAG00000003942, ENSBTAG00000012278, ENSBTAG00000011620, ENSBTAG00000018043, ENSBTAG00000000944, ENSBTAG00000013901, ENSBTAG00000018984, ENSBTAG00000007512, ENSBTAG00000018299, ENSBTAG00000001420, ENSBTAG00000007320, ENSBTAG00000010681	1.87888	0.999516
GOTERM_MF_FAT	GO:0036094~small molecule binding	68	0.056683	ENSBTAG00000016758, ENSBTAG00000020417, ENSBTAG00000013526, ENSBTAG00000004290, ENSBTAG00000004258, ENSBTAG00000009500, ENSBTAG00000007288, ENSBTAG00000019909, ENSBTAG00000007320, ENSBTAG00000006718, ENSBTAG00000046041, ENSBTAG00000004415, ENSBTAG00000015026, ENSBTAG00000039356, ENSBTAG00000017567, ENSBTAG00000016967, ENSBTAG00000017938, ENSBTAG00000014549, ENSBTAG00000004024, ENSBTAG00000004104,…	1.22253	0.732519
GOTERM_BP_FAT	GO:0033143~regulation of intracellular steroid hormone receptor signaling pathway	5	0.0567691	ENSBTAG00000013236, ENSBTAG00000013888, ENSBTAG00000024603, ENSBTAG00000020117, ENSBTAG00000014023	3.44191	0.999516
GOTERM_BP_FAT	GO:1900076~regulation of cellular response to insulin stimulus	5	0.0567691	ENSBTAG00000038337, ENSBTAG00000003942, ENSBTAG00000021308, ENSBTAG00000014119, ENSBTAG00000014023	3.44191	0.999516
GOTERM_BP_FAT	GO:0055064~chloride ion homeostasis	3	0.0593366	ENSBTAG00000006775, ENSBTAG00000018045, ENSBTAG00000049547	7.48616	0.999516
KEGG_PATHWAY	bta05215:Prostate cancer	6	0.0596903	ENSBTAG00000000783, ENSBTAG00000010215, ENSBTAG00000003108, ENSBTAG00000021527, ENSBTAG00000018984, ENSBTAG00000024450	2.8346	1
GOTERM_BP_FAT	GO:0051148~negative regulation of muscle cell differentiation	5	0.0597503	ENSBTAG00000020578, ENSBTAG00000031544, ENSBTAG00000009426, ENSBTAG00000004368, ENSBTAG00000031573	3.38358	0.999516
GOTERM_MF_FAT	GO:0032553~ribonucleotide binding	53	0.0599385	ENSBTAG00000016758, ENSBTAG00000020417, ENSBTAG00000013526, ENSBTAG00000004290, ENSBTAG00000004258, ENSBTAG00000007288, ENSBTAG00000007320, ENSBTAG00000006718, ENSBTAG00000046041, ENSBTAG00000015026, ENSBTAG00000017567, ENSBTAG00000016967, ENSBTAG00000014549, ENSBTAG00000004024, ENSBTAG00000004104, ENSBTAG00000024450, ENSBTAG00000004749, ENSBTAG00000003215, ENSBTAG00000010380, ENSBTAG00000052622,…	1.2619	0.759506
GOTERM_MF_FAT	GO:0032553~ribonucleotide binding	53	0.0599385	ENSBTAG00000016758, ENSBTAG00000020417, ENSBTAG00000013526, ENSBTAG00000004290, ENSBTAG00000004258, ENSBTAG00000007288, ENSBTAG00000007320, ENSBTAG00000006718, ENSBTAG00000046041, ENSBTAG00000015026, ENSBTAG00000017567, ENSBTAG00000016967, ENSBTAG00000014549, ENSBTAG00000004024, ENSBTAG00000004104, ENSBTAG00000024450, ENSBTAG00000004749, ENSBTAG00000003215, ENSBTAG00000010380, ENSBTAG00000052622,…	1.2619	0.759506
GOTERM_BP_FAT	GO:0035136~forelimb morphogenesis	4	0.0602708	ENSBTAG00000014738, ENSBTAG00000014735, ENSBTAG00000004104, ENSBTAG00000053595	4.43624	0.999516
GOTERM_BP_FAT	GO:0007051~spindle organization	9	0.0604102	ENSBTAG00000003215, ENSBTAG00000015859, ENSBTAG00000005999, ENSBTAG00000010624, ENSBTAG00000019843, ENSBTAG00000010380, ENSBTAG00000021694, ENSBTAG00000003908, ENSBTAG00000008884	2.1389	0.999516
GOTERM_BP_FAT	GO:0007051~spindle organization	9	0.0604102	ENSBTAG00000003215, ENSBTAG00000015859, ENSBTAG00000005999, ENSBTAG00000010624, ENSBTAG00000019843, ENSBTAG00000010380, ENSBTAG00000021694, ENSBTAG00000003908, ENSBTAG00000008884	2.1389	0.999516
GOTERM_BP_FAT	GO:0007051~spindle organization	9	0.0604102	ENSBTAG00000003215, ENSBTAG00000015859, ENSBTAG00000005999, ENSBTAG00000010624, ENSBTAG00000019843, ENSBTAG00000010380, ENSBTAG00000021694, ENSBTAG00000003908, ENSBTAG00000008884	2.1389	0.999516
GOTERM_MF_FAT	GO:0017076~purine nucleotide binding	53	0.0607661	ENSBTAG00000016758, ENSBTAG00000020417, ENSBTAG00000013526, ENSBTAG00000004290, ENSBTAG00000004258, ENSBTAG00000007288, ENSBTAG00000007320, ENSBTAG00000006718, ENSBTAG00000046041, ENSBTAG00000015026, ENSBTAG00000017567, ENSBTAG00000016967, ENSBTAG00000014549, ENSBTAG00000004024, ENSBTAG00000004104, ENSBTAG00000024450, ENSBTAG00000004749, ENSBTAG00000003215, ENSBTAG00000010380, ENSBTAG00000052622,…	1.26054	0.759506
GOTERM_MF_FAT	GO:0017076~purine nucleotide binding	53	0.0607661	ENSBTAG00000016758, ENSBTAG00000020417, ENSBTAG00000013526, ENSBTAG00000004290, ENSBTAG00000004258, ENSBTAG00000007288, ENSBTAG00000007320, ENSBTAG00000006718, ENSBTAG00000046041, ENSBTAG00000015026, ENSBTAG00000017567, ENSBTAG00000016967, ENSBTAG00000014549, ENSBTAG00000004024, ENSBTAG00000004104, ENSBTAG00000024450, ENSBTAG00000004749, ENSBTAG00000003215, ENSBTAG00000010380, ENSBTAG00000052622,…	1.26054	0.759506
GOTERM_MF_FAT	GO:0008574~ATP-dependent microtubule motor activity, plus-end-directed	3	0.0614838	ENSBTAG00000003215, ENSBTAG00000008088, ENSBTAG00000021336	7.35316	0.759506
GOTERM_BP_FAT	GO:0003006~developmental process involved in reproduction	21	0.0615904	ENSBTAG00000013236, ENSBTAG00000018845, ENSBTAG00000014738, ENSBTAG00000013888, ENSBTAG00000014955, ENSBTAG00000014735, ENSBTAG00000008678, ENSBTAG00000023963, ENSBTAG00000021620, ENSBTAG00000003745, ENSBTAG00000027932, ENSBTAG00000025954, ENSBTAG00000003108, ENSBTAG00000014890, ENSBTAG00000015132, ENSBTAG00000014054, ENSBTAG00000019822, ENSBTAG00000035768, ENSBTAG00000053595, ENSBTAG00000039873,…	1.52169	0.999516
GOTERM_BP_FAT	GO:1902580~single-organism cellular localization	28	0.061624	ENSBTAG00000010477, ENSBTAG00000008371, ENSBTAG00000014119, ENSBTAG00000027173, ENSBTAG00000003180, ENSBTAG00000009307, ENSBTAG00000006414, ENSBTAG00000006099, ENSBTAG00000002896, ENSBTAG00000003764, ENSBTAG00000050991, ENSBTAG00000013236, ENSBTAG00000009034, ENSBTAG00000034077, ENSBTAG00000010029, ENSBTAG00000010624, ENSBTAG00000006007, ENSBTAG00000021336, ENSBTAG00000048798, ENSBTAG00000021694,…	1.4187	0.999516
GOTERM_MF_FAT	GO:0043492~ATPase activity, coupled to movement of substances	7	0.0645571	ENSBTAG00000035572, ENSBTAG00000018889, ENSBTAG00000046041, ENSBTAG00000011402, ENSBTAG00000047383, ENSBTAG00000047181, ENSBTAG00000014553	2.47066	0.783096
GOTERM_MF_FAT	GO:0043492~ATPase activity, coupled to movement of substances	7	0.0645571	ENSBTAG00000035572, ENSBTAG00000018889, ENSBTAG00000046041, ENSBTAG00000011402, ENSBTAG00000047383, ENSBTAG00000047181, ENSBTAG00000014553	2.47066	0.783096
GOTERM_MF_FAT	GO:0097367~carbohydrate derivative binding	60	0.065258	ENSBTAG00000016758, ENSBTAG00000011620, ENSBTAG00000020417, ENSBTAG00000013526, ENSBTAG00000004290, ENSBTAG00000004258, ENSBTAG00000007843, ENSBTAG00000007288, ENSBTAG00000007320, ENSBTAG00000005782, ENSBTAG00000006718, ENSBTAG00000046041, ENSBTAG00000015026, ENSBTAG00000017567, ENSBTAG00000016967, ENSBTAG00000014549, ENSBTAG00000004024, ENSBTAG00000004104, ENSBTAG00000024450, ENSBTAG00000004749,…	1.23237	0.783096
GOTERM_BP_FAT	GO:0042180~cellular ketone metabolic process	9	0.0673572	ENSBTAG00000021308, ENSBTAG00000017938, ENSBTAG00000037509, ENSBTAG00000003108, ENSBTAG00000005685, ENSBTAG00000014890, ENSBTAG00000018375, ENSBTAG00000039356, ENSBTAG00000014023, ENSBTAG00000010681	2.08916	0.999516
GOTERM_BP_FAT	GO:0042742~defense response to bacterium	13	0.0675531	ENSBTAG00000011324, ENSBTAG00000000563, ENSBTAG00000053405, ENSBTAG00000003764, ENSBTAG00000049265, ENSBTAG00000001945, ENSBTAG00000050605, ENSBTAG00000051241, ENSBTAG00000053557, ENSBTAG00000014782, ENSBTAG00000037634, ENSBTAG00000051016, ENSBTAG00000053456	1.75946	0.999516
GOTERM_BP_FAT	GO:0008380~RNA splicing	15	0.0676549	ENSBTAG00000013238, ENSBTAG00000012830, ENSBTAG00000013526, ENSBTAG00000008072, ENSBTAG00000002170, ENSBTAG00000020117, ENSBTAG00000008369, ENSBTAG00000008426, ENSBTAG00000025452, ENSBTAG00000000551, ENSBTAG00000005441, ENSBTAG00000018070, ENSBTAG00000043990, ENSBTAG00000009638, ENSBTAG00000003519	1.66823	0.999516
GOTERM_BP_FAT	GO:0046474~glycerophospholipid biosynthetic process	7	0.0685454	ENSBTAG00000003942, ENSBTAG00000011620, ENSBTAG00000018043, ENSBTAG00000000944, ENSBTAG00000013901, ENSBTAG00000018984, ENSBTAG00000018299	2.43029	0.999516
KEGG_PATHWAY	bta05223:Non-small cell lung cancer	5	0.0717317	ENSBTAG00000000783, ENSBTAG00000020999, ENSBTAG00000018984, ENSBTAG00000024450, ENSBTAG00000021336	3.17113	1
GOTERM_BP_FAT	GO:0007067~mitotic nuclear division	12	0.0726813	ENSBTAG00000003215, ENSBTAG00000000783, ENSBTAG00000008088, ENSBTAG00000015859, ENSBTAG00000005999, ENSBTAG00000014735, ENSBTAG00000010624, ENSBTAG00000031579, ENSBTAG00000010380, ENSBTAG00000015384, ENSBTAG00000021694, ENSBTAG00000003908	1.79444	0.999516
GOTERM_BP_FAT	GO:0006486~protein glycosylation	11	0.0729336	ENSBTAG00000013997, ENSBTAG00000047135, ENSBTAG00000053949, ENSBTAG00000027173, ENSBTAG00000023648, ENSBTAG00000011879, ENSBTAG00000037826, ENSBTAG00000016231, ENSBTAG00000053177, ENSBTAG00000017656, ENSBTAG00000049953	1.86097	0.999516
GOTERM_BP_FAT	GO:0043413~macromolecule glycosylation	11	0.0729336	ENSBTAG00000013997, ENSBTAG00000047135, ENSBTAG00000053949, ENSBTAG00000027173, ENSBTAG00000023648, ENSBTAG00000011879, ENSBTAG00000037826, ENSBTAG00000016231, ENSBTAG00000053177, ENSBTAG00000017656, ENSBTAG00000049953	1.86097	0.999516
GOTERM_MF_FAT	GO:0043168~anion binding	74	0.0730115	ENSBTAG00000016758, ENSBTAG00000011620, ENSBTAG00000020417, ENSBTAG00000013526, ENSBTAG00000014779, ENSBTAG00000004290, ENSBTAG00000004258, ENSBTAG00000009500, ENSBTAG00000007288, ENSBTAG00000019909, ENSBTAG00000007320, ENSBTAG00000006718, ENSBTAG00000046041, ENSBTAG00000004415, ENSBTAG00000015026, ENSBTAG00000039356, ENSBTAG00000017567, ENSBTAG00000016967, ENSBTAG00000017938, ENSBTAG00000014549,…	1.1924	0.853552
GOTERM_MF_FAT	GO:0032555~purine ribonucleotide binding	52	0.0731983	ENSBTAG00000016758, ENSBTAG00000020417, ENSBTAG00000013526, ENSBTAG00000004290, ENSBTAG00000004258, ENSBTAG00000007288, ENSBTAG00000007320, ENSBTAG00000006718, ENSBTAG00000046041, ENSBTAG00000015026, ENSBTAG00000017567, ENSBTAG00000016967, ENSBTAG00000014549, ENSBTAG00000004024, ENSBTAG00000004104, ENSBTAG00000024450, ENSBTAG00000004749, ENSBTAG00000003215, ENSBTAG00000010380, ENSBTAG00000052622,…	1.24752	0.853552
GOTERM_MF_FAT	GO:0032555~purine ribonucleotide binding	52	0.0731983	ENSBTAG00000016758, ENSBTAG00000020417, ENSBTAG00000013526, ENSBTAG00000004290, ENSBTAG00000004258, ENSBTAG00000007288, ENSBTAG00000007320, ENSBTAG00000006718, ENSBTAG00000046041, ENSBTAG00000015026, ENSBTAG00000017567, ENSBTAG00000016967, ENSBTAG00000014549, ENSBTAG00000004024, ENSBTAG00000004104, ENSBTAG00000024450, ENSBTAG00000004749, ENSBTAG00000003215, ENSBTAG00000010380, ENSBTAG00000052622,…	1.24752	0.853552
GOTERM_BP_FAT	GO:0008209~androgen metabolic process	3	0.0732417	ENSBTAG00000013236, ENSBTAG00000003108, ENSBTAG00000014890	6.65437	0.999516
GOTERM_MF_FAT	GO:0035639~purine ribonucleoside triphosphate binding	51	0.0741777	ENSBTAG00000016758, ENSBTAG00000020417, ENSBTAG00000013526, ENSBTAG00000004290, ENSBTAG00000004258, ENSBTAG00000007288, ENSBTAG00000007320, ENSBTAG00000006718, ENSBTAG00000046041, ENSBTAG00000015026, ENSBTAG00000017567, ENSBTAG00000016967, ENSBTAG00000014549, ENSBTAG00000004024, ENSBTAG00000004104, ENSBTAG00000024450, ENSBTAG00000004749, ENSBTAG00000003215, ENSBTAG00000010380, ENSBTAG00000052622,…	1.24934	0.853552
GOTERM_MF_FAT	GO:0035639~purine ribonucleoside triphosphate binding	51	0.0741777	ENSBTAG00000016758, ENSBTAG00000020417, ENSBTAG00000013526, ENSBTAG00000004290, ENSBTAG00000004258, ENSBTAG00000007288, ENSBTAG00000007320, ENSBTAG00000006718, ENSBTAG00000046041, ENSBTAG00000015026, ENSBTAG00000017567, ENSBTAG00000016967, ENSBTAG00000014549, ENSBTAG00000004024, ENSBTAG00000004104, ENSBTAG00000024450, ENSBTAG00000004749, ENSBTAG00000003215, ENSBTAG00000010380, ENSBTAG00000052622,…	1.24934	0.853552
GOTERM_BP_FAT	GO:0000226~microtubule cytoskeleton organization	21	0.0757734	ENSBTAG00000018904, ENSBTAG00000008088, ENSBTAG00000015859, ENSBTAG00000014119, ENSBTAG00000010624, ENSBTAG00000027173, ENSBTAG00000023734, ENSBTAG00000021694, ENSBTAG00000008884, ENSBTAG00000001322, ENSBTAG00000003215, ENSBTAG00000049540, ENSBTAG00000005999, ENSBTAG00000014054, ENSBTAG00000019843, ENSBTAG00000019822, ENSBTAG00000018942, ENSBTAG00000010380, ENSBTAG00000052622, ENSBTAG00000014023,…	1.48136	0.999516
GOTERM_BP_FAT	GO:0032088~negative regulation of NF-kappaB transcription factor activity	5	0.0758693	ENSBTAG00000000753, ENSBTAG00000007636, ENSBTAG00000027173, ENSBTAG00000031544, ENSBTAG00000014023	3.11923	0.999516
GOTERM_BP_FAT	GO:0032088~negative regulation of NF-kappaB transcription factor activity	5	0.0758693	ENSBTAG00000000753, ENSBTAG00000007636, ENSBTAG00000027173, ENSBTAG00000031544, ENSBTAG00000014023	3.11923	0.999516
GOTERM_BP_FAT	GO:0042073~intraciliary transport	4	0.0776287	ENSBTAG00000003215, ENSBTAG00000010477, ENSBTAG00000018942, ENSBTAG00000050991	3.99262	0.999516
GOTERM_BP_FAT	GO:0006282~regulation of DNA repair	8	0.0781725	ENSBTAG00000020806, ENSBTAG00000003745, ENSBTAG00000018074, ENSBTAG00000044118, ENSBTAG00000010380, ENSBTAG00000019909, ENSBTAG00000009500, ENSBTAG00000014023	2.15817	0.999516
GOTERM_BP_FAT	GO:0048489~synaptic vesicle transport	8	0.0781725	ENSBTAG00000025445, ENSBTAG00000009034, ENSBTAG00000008371, ENSBTAG00000010029, ENSBTAG00000006007, ENSBTAG00000021336, ENSBTAG00000048798, ENSBTAG00000011397	2.15817	0.999516
GOTERM_BP_FAT	GO:0097480~establishment of synaptic vesicle localization	8	0.0781725	ENSBTAG00000025445, ENSBTAG00000009034, ENSBTAG00000008371, ENSBTAG00000010029, ENSBTAG00000006007, ENSBTAG00000021336, ENSBTAG00000048798, ENSBTAG00000011397	2.15817	0.999516
GOTERM_BP_FAT	GO:0006282~regulation of DNA repair	8	0.0781725	ENSBTAG00000020806, ENSBTAG00000003745, ENSBTAG00000018074, ENSBTAG00000044118, ENSBTAG00000010380, ENSBTAG00000019909, ENSBTAG00000009500, ENSBTAG00000014023	2.15817	0.999516
GOTERM_BP_FAT	GO:0007017~microtubule-based process	27	0.0794277	ENSBTAG00000010477, ENSBTAG00000014119, ENSBTAG00000027173, ENSBTAG00000003180, ENSBTAG00000006134, ENSBTAG00000001322, ENSBTAG00000014054, ENSBTAG00000019843, ENSBTAG00000019822, ENSBTAG00000050991, ENSBTAG00000003908, ENSBTAG00000018904, ENSBTAG00000009034, ENSBTAG00000008088, ENSBTAG00000015859, ENSBTAG00000010624, ENSBTAG00000023734, ENSBTAG00000021336, ENSBTAG00000021694, ENSBTAG00000008884,…	1.38918	0.999516
GOTERM_BP_FAT	GO:0043433~negative regulation of sequence-specific DNA binding transcription factor activity	7	0.0804747	ENSBTAG00000000753, ENSBTAG00000007636, ENSBTAG00000027173, ENSBTAG00000031544, ENSBTAG00000009426, ENSBTAG00000009500, ENSBTAG00000014023	2.32903	0.999516
GOTERM_BP_FAT	GO:0043433~negative regulation of sequence-specific DNA binding transcription factor activity	7	0.0804747	ENSBTAG00000000753, ENSBTAG00000007636, ENSBTAG00000027173, ENSBTAG00000031544, ENSBTAG00000009426, ENSBTAG00000009500, ENSBTAG00000014023	2.32903	0.999516
GOTERM_BP_FAT	GO:0040029~regulation of gene expression, epigenetic	9	0.080654	ENSBTAG00000018845, ENSBTAG00000013757, ENSBTAG00000024603, ENSBTAG00000009638, ENSBTAG00000018074, ENSBTAG00000031242, ENSBTAG00000009500, ENSBTAG00000014023, ENSBTAG00000009246	2.00746	0.999516
GOTERM_BP_FAT	GO:0009790~embryo development	30	0.0808739	ENSBTAG00000013888, ENSBTAG00000014738, ENSBTAG00000014735, ENSBTAG00000008139, ENSBTAG00000001063, ENSBTAG00000006631, ENSBTAG00000008138, ENSBTAG00000009502, ENSBTAG00000024341, ENSBTAG00000047998, ENSBTAG00000027932, ENSBTAG00000003745, ENSBTAG00000005606, ENSBTAG00000003304, ENSBTAG00000003764, ENSBTAG00000006879, ENSBTAG00000016231, ENSBTAG00000015346, ENSBTAG00000012211, ENSBTAG00000013662,…	1.3565	0.999516
GOTERM_BP_FAT	GO:0007018~microtubule-based movement	12	0.0820305	ENSBTAG00000009034, ENSBTAG00000003215, ENSBTAG00000010477, ENSBTAG00000008088, ENSBTAG00000049540, ENSBTAG00000003180, ENSBTAG00000014054, ENSBTAG00000018942, ENSBTAG00000021336, ENSBTAG00000050991, ENSBTAG00000021694, ENSBTAG00000006134	1.755	0.999516
GOTERM_BP_FAT	GO:1903506~regulation of nucleic acid-templated transcription	87	0.0827821	ENSBTAG00000013888, ENSBTAG00000014738, ENSBTAG00000010215, ENSBTAG00000014735, ENSBTAG00000027173, ENSBTAG00000008139, ENSBTAG00000008810, ENSBTAG00000020578, ENSBTAG00000001063, ENSBTAG00000006631, ENSBTAG00000008138, ENSBTAG00000009426, ENSBTAG00000009500, ENSBTAG00000024341, ENSBTAG00000019909, ENSBTAG00000021620, ENSBTAG00000050359, ENSBTAG00000003764, ENSBTAG00000026527, ENSBTAG00000005504,…	1.16096	0.999516
GOTERM_BP_FAT	GO:0006355~regulation of transcription, DNA-templated	87	0.0827821	ENSBTAG00000013888, ENSBTAG00000014738, ENSBTAG00000010215, ENSBTAG00000014735, ENSBTAG00000027173, ENSBTAG00000008139, ENSBTAG00000008810, ENSBTAG00000020578, ENSBTAG00000001063, ENSBTAG00000006631, ENSBTAG00000008138, ENSBTAG00000009426, ENSBTAG00000009500, ENSBTAG00000024341, ENSBTAG00000019909, ENSBTAG00000021620, ENSBTAG00000050359, ENSBTAG00000003764, ENSBTAG00000026527, ENSBTAG00000005504,…	1.16096	0.999516
GOTERM_BP_FAT	GO:0008589~regulation of smoothened signaling pathway	5	0.0828697	ENSBTAG00000014029, ENSBTAG00000014182, ENSBTAG00000013888, ENSBTAG00000006631, ENSBTAG00000004104	3.02471	0.999516
GOTERM_BP_FAT	GO:0010569~regulation of double-strand break repair via homologous recombination	5	0.0828697	ENSBTAG00000020806, ENSBTAG00000003745, ENSBTAG00000018074, ENSBTAG00000019909, ENSBTAG00000009500	3.02471	0.999516
GOTERM_BP_FAT	GO:0051093~negative regulation of developmental process	26	0.0829572	ENSBTAG00000011324, ENSBTAG00000013888, ENSBTAG00000014955, ENSBTAG00000020578, ENSBTAG00000008138, ENSBTAG00000009426, ENSBTAG00000047998, ENSBTAG00000047135, ENSBTAG00000031573, ENSBTAG00000012211, ENSBTAG00000013236, ENSBTAG00000013238, ENSBTAG00000013534, ENSBTAG00000038716, ENSBTAG00000011419, ENSBTAG00000004368, ENSBTAG00000021993, ENSBTAG00000030518, ENSBTAG00000001455, ENSBTAG00000014182,…	1.39903	0.999516
GOTERM_BP_FAT	GO:0008610~lipid biosynthetic process	19	0.0835003	ENSBTAG00000013236, ENSBTAG00000011620, ENSBTAG00000013303, ENSBTAG00000013901, ENSBTAG00000007512, ENSBTAG00000012705, ENSBTAG00000004494, ENSBTAG00000003942, ENSBTAG00000000944, ENSBTAG00000018043, ENSBTAG00000006987, ENSBTAG00000003108, ENSBTAG00000014890, ENSBTAG00000018984, ENSBTAG00000018299, ENSBTAG00000017656, ENSBTAG00000017567, ENSBTAG00000010681, ENSBTAG00000014023	1.50515	0.999516
KEGG_PATHWAY	bta05214:Glioma	5	0.0836183	ENSBTAG00000000783, ENSBTAG00000020999, ENSBTAG00000021527, ENSBTAG00000018984, ENSBTAG00000024450	3.0064	1
GOTERM_BP_FAT	GO:0099003~vesicle-mediated transport in synapse	8	0.0848563	ENSBTAG00000025445, ENSBTAG00000009034, ENSBTAG00000008371, ENSBTAG00000010029, ENSBTAG00000006007, ENSBTAG00000021336, ENSBTAG00000048798, ENSBTAG00000011397	2.11529	0.999516
GOTERM_BP_FAT	GO:0032774~RNA biosynthetic process	91	0.0858447	ENSBTAG00000013888, ENSBTAG00000014738, ENSBTAG00000010215, ENSBTAG00000014735, ENSBTAG00000027173, ENSBTAG00000008139, ENSBTAG00000008810, ENSBTAG00000020578, ENSBTAG00000001063, ENSBTAG00000006631, ENSBTAG00000008138, ENSBTAG00000009426, ENSBTAG00000009500, ENSBTAG00000024341, ENSBTAG00000019909, ENSBTAG00000021620, ENSBTAG00000007686, ENSBTAG00000050359, ENSBTAG00000003764, ENSBTAG00000026527,…	1.15452	0.999516
GOTERM_BP_FAT	GO:0051101~regulation of DNA binding	6	0.0864444	ENSBTAG00000038716, ENSBTAG00000034493, ENSBTAG00000018903, ENSBTAG00000031544, ENSBTAG00000020117, ENSBTAG00000044118	2.54848	0.999516
GOTERM_BP_FAT	GO:0097479~synaptic vesicle localization	8	0.0871548	ENSBTAG00000025445, ENSBTAG00000009034, ENSBTAG00000008371, ENSBTAG00000010029, ENSBTAG00000006007, ENSBTAG00000021336, ENSBTAG00000048798, ENSBTAG00000011397	2.10138	0.999516
GOTERM_BP_FAT	GO:0008284~positive regulation of cell proliferation	24	0.0873778	ENSBTAG00000038337, ENSBTAG00000013236, ENSBTAG00000011179, ENSBTAG00000022808, ENSBTAG00000013534, ENSBTAG00000021527, ENSBTAG00000008139, ENSBTAG00000021766, ENSBTAG00000006631, ENSBTAG00000044118, ENSBTAG00000004104, ENSBTAG00000009426, ENSBTAG00000009500, ENSBTAG00000019909, ENSBTAG00000003177, ENSBTAG00000003745, ENSBTAG00000027932, ENSBTAG00000003514, ENSBTAG00000004936, ENSBTAG00000000783,…	1.41124	0.999516
GOTERM_BP_FAT	GO:0051252~regulation of RNA metabolic process	92	0.0878493	ENSBTAG00000013888, ENSBTAG00000014738, ENSBTAG00000010215, ENSBTAG00000008371, ENSBTAG00000014735, ENSBTAG00000027173, ENSBTAG00000048906, ENSBTAG00000008139, ENSBTAG00000008810, ENSBTAG00000020578, ENSBTAG00000001063, ENSBTAG00000006631, ENSBTAG00000008138, ENSBTAG00000009426, ENSBTAG00000009500, ENSBTAG00000024341, ENSBTAG00000019909, ENSBTAG00000021620, ENSBTAG00000050359, ENSBTAG00000003764,…	1.15184	0.999516
KEGG_PATHWAY	bta04931:Insulin resistance	6	0.0880351	ENSBTAG00000021308, ENSBTAG00000010215, ENSBTAG00000014119, ENSBTAG00000004625, ENSBTAG00000018984, ENSBTAG00000010681	2.52537	1
GOTERM_BP_FAT	GO:0010628~positive regulation of gene expression	46	0.0884829	ENSBTAG00000011324, ENSBTAG00000014677, ENSBTAG00000013888, ENSBTAG00000010215, ENSBTAG00000014738, ENSBTAG00000014955, ENSBTAG00000002296, ENSBTAG00000008810, ENSBTAG00000006631, ENSBTAG00000008138, ENSBTAG00000023745, ENSBTAG00000009500, ENSBTAG00000023963, ENSBTAG00000021620, ENSBTAG00000009246, ENSBTAG00000003764, ENSBTAG00000032427, ENSBTAG00000024603, ENSBTAG00000003901, ENSBTAG00000005504,…	1.24854	0.999516
GOTERM_MF_FAT	GO:0008237~metallopeptidase activity	9	0.0886412	ENSBTAG00000039426, ENSBTAG00000013403, ENSBTAG00000025954, ENSBTAG00000002824, ENSBTAG00000004438, ENSBTAG00000008678, ENSBTAG00000006005, ENSBTAG00000035768, ENSBTAG00000039873	1.96569	0.980163
GOTERM_BP_FAT	GO:0035967~cellular response to topologically incorrect protein	6	0.0894825	ENSBTAG00000003764, ENSBTAG00000010215, ENSBTAG00000031544, ENSBTAG00000011419, ENSBTAG00000023963, ENSBTAG00000002286	2.52165	0.999516
GOTERM_BP_FAT	GO:2001141~regulation of RNA biosynthetic process	87	0.08985	ENSBTAG00000013888, ENSBTAG00000014738, ENSBTAG00000010215, ENSBTAG00000014735, ENSBTAG00000027173, ENSBTAG00000008139, ENSBTAG00000008810, ENSBTAG00000020578, ENSBTAG00000001063, ENSBTAG00000006631, ENSBTAG00000008138, ENSBTAG00000009426, ENSBTAG00000009500, ENSBTAG00000024341, ENSBTAG00000019909, ENSBTAG00000021620, ENSBTAG00000050359, ENSBTAG00000003764, ENSBTAG00000026527, ENSBTAG00000005504,…	1.15709	0.999516
KEGG_PATHWAY	bta04721:Synaptic vesicle cycle	5	0.0899022	ENSBTAG00000015843, ENSBTAG00000018889, ENSBTAG00000008690, ENSBTAG00000014553, ENSBTAG00000011397	2.93029	1
GOTERM_MF_FAT	GO:0005126~cytokine receptor binding	12	0.0907407	ENSBTAG00000019471, ENSBTAG00000000563, ENSBTAG00000053405, ENSBTAG00000049265, ENSBTAG00000050605, ENSBTAG00000014955, ENSBTAG00000051241, ENSBTAG00000018069, ENSBTAG00000003519, ENSBTAG00000053557, ENSBTAG00000051016, ENSBTAG00000053456	1.71892	0.980163
GOTERM_BP_FAT	GO:0046486~glycerolipid metabolic process	14	0.0918697	ENSBTAG00000012278, ENSBTAG00000011620, ENSBTAG00000011625, ENSBTAG00000013901, ENSBTAG00000007512, ENSBTAG00000001420, ENSBTAG00000007320, ENSBTAG00000003942, ENSBTAG00000000944, ENSBTAG00000018043, ENSBTAG00000018984, ENSBTAG00000018299, ENSBTAG00000010681, ENSBTAG00000014023	1.6249	0.999516
GOTERM_BP_FAT	GO:0010556~regulation of macromolecule biosynthetic process	98	0.0924798	ENSBTAG00000021308, ENSBTAG00000013888, ENSBTAG00000014738, ENSBTAG00000014735, ENSBTAG00000020578, ENSBTAG00000009426, ENSBTAG00000019909, ENSBTAG00000006718, ENSBTAG00000005504, ENSBTAG00000003845, ENSBTAG00000007930, ENSBTAG00000008224, ENSBTAG00000050327, ENSBTAG00000016760, ENSBTAG00000010380, ENSBTAG00000037965, ENSBTAG00000011324, ENSBTAG00000014677, ENSBTAG00000002296, ENSBTAG00000006411,…	1.14175	0.999516
GOTERM_BP_FAT	GO:0010498~proteasomal protein catabolic process	17	0.09266	ENSBTAG00000020905, ENSBTAG00000011785, ENSBTAG00000008371, ENSBTAG00000022689, ENSBTAG00000019909, ENSBTAG00000001287, ENSBTAG00000023632, ENSBTAG00000006101, ENSBTAG00000002286, ENSBTAG00000018040, ENSBTAG00000030518, ENSBTAG00000003764, ENSBTAG00000000237, ENSBTAG00000002833, ENSBTAG00000019853, ENSBTAG00000031544, ENSBTAG00000014023	1.52871	0.999516
KEGG_PATHWAY	bta01521:EGFR tyrosine kinase inhibitor resistance	5	0.0931271	ENSBTAG00000000783, ENSBTAG00000010689, ENSBTAG00000021527, ENSBTAG00000018984, ENSBTAG00000024450	2.89366	1
GOTERM_BP_FAT	GO:0043009~chordate embryonic development	20	0.0932875	ENSBTAG00000013236, ENSBTAG00000014738, ENSBTAG00000013888, ENSBTAG00000008139, ENSBTAG00000001063, ENSBTAG00000008138, ENSBTAG00000009502, ENSBTAG00000009238, ENSBTAG00000004104, ENSBTAG00000024341, ENSBTAG00000027932, ENSBTAG00000003304, ENSBTAG00000005606, ENSBTAG00000001455, ENSBTAG00000006879, ENSBTAG00000007319, ENSBTAG00000016231, ENSBTAG00000053595, ENSBTAG00000015346, ENSBTAG00000012211	1.46518	0.999516
GOTERM_BP_FAT	GO:0090288~negative regulation of cellular response to growth factor stimulus	7	0.093491	ENSBTAG00000011324, ENSBTAG00000038716, ENSBTAG00000010866, ENSBTAG00000019853, ENSBTAG00000020117, ENSBTAG00000014023, ENSBTAG00000039435	2.23587	0.999516
GOTERM_BP_FAT	GO:0043065~positive regulation of apoptotic process	16	0.0936711	ENSBTAG00000011179, ENSBTAG00000020417, ENSBTAG00000013888, ENSBTAG00000014735, ENSBTAG00000022689, ENSBTAG00000044118, ENSBTAG00000021993, ENSBTAG00000000753, ENSBTAG00000030518, ENSBTAG00000014182, ENSBTAG00000018334, ENSBTAG00000018984, ENSBTAG00000031544, ENSBTAG00000018069, ENSBTAG00000012211, ENSBTAG00000014023	1.55053	0.999516
GOTERM_BP_FAT	GO:0031328~positive regulation of cellular biosynthetic process	43	0.0945308	ENSBTAG00000014677, ENSBTAG00000021308, ENSBTAG00000013888, ENSBTAG00000010215, ENSBTAG00000014738, ENSBTAG00000027173, ENSBTAG00000002296, ENSBTAG00000008810, ENSBTAG00000006631, ENSBTAG00000008138, ENSBTAG00000023745, ENSBTAG00000004334, ENSBTAG00000009500, ENSBTAG00000021620, ENSBTAG00000003764, ENSBTAG00000006718, ENSBTAG00000032427, ENSBTAG00000024603, ENSBTAG00000005504, ENSBTAG00000013236,…	1.25499	0.999516
GOTERM_BP_FAT	GO:0010557~positive regulation of macromolecule biosynthetic process	41	0.0949516	ENSBTAG00000014677, ENSBTAG00000021308, ENSBTAG00000013888, ENSBTAG00000010215, ENSBTAG00000014738, ENSBTAG00000027173, ENSBTAG00000002296, ENSBTAG00000008810, ENSBTAG00000006631, ENSBTAG00000008138, ENSBTAG00000023745, ENSBTAG00000004334, ENSBTAG00000009500, ENSBTAG00000021620, ENSBTAG00000003764, ENSBTAG00000006718, ENSBTAG00000032427, ENSBTAG00000024603, ENSBTAG00000005504, ENSBTAG00000013236,…	1.2631	0.999516
GOTERM_BP_FAT	GO:0097659~nucleic acid-templated transcription	90	0.0953593	ENSBTAG00000013888, ENSBTAG00000014738, ENSBTAG00000010215, ENSBTAG00000014735, ENSBTAG00000027173, ENSBTAG00000008139, ENSBTAG00000008810, ENSBTAG00000020578, ENSBTAG00000001063, ENSBTAG00000006631, ENSBTAG00000008138, ENSBTAG00000009426, ENSBTAG00000009500, ENSBTAG00000024341, ENSBTAG00000019909, ENSBTAG00000021620, ENSBTAG00000007686, ENSBTAG00000050359, ENSBTAG00000003764, ENSBTAG00000026527,…	1.14914	0.999516
GOTERM_BP_FAT	GO:0046470~phosphatidylcholine metabolic process	4	0.0969008	ENSBTAG00000018043, ENSBTAG00000000944, ENSBTAG00000007512, ENSBTAG00000010681	3.62965	0.999516
GOTERM_BP_FAT	GO:0010467~gene expression	138	0.0973916	ENSBTAG00000012830, ENSBTAG00000013526, ENSBTAG00000013888, ENSBTAG00000014738, ENSBTAG00000014735, ENSBTAG00000048906, ENSBTAG00000020578, ENSBTAG00000004258, ENSBTAG00000009426, ENSBTAG00000019909, ENSBTAG00000023963, ENSBTAG00000006718, ENSBTAG00000005504, ENSBTAG00000003845, ENSBTAG00000020905, ENSBTAG00000013534, ENSBTAG00000007930, ENSBTAG00000008224, ENSBTAG00000003177, ENSBTAG00000050327,…	1.10594	0.999516
GOTERM_BP_FAT	GO:0035107~appendage morphogenesis	7	0.0989968	ENSBTAG00000013236, ENSBTAG00000014738, ENSBTAG00000014735, ENSBTAG00000006879, ENSBTAG00000004104, ENSBTAG00000053595, ENSBTAG00000003278	2.20066	0.999516
GOTERM_BP_FAT	GO:0035108~limb morphogenesis	7	0.0989968	ENSBTAG00000013236, ENSBTAG00000014738, ENSBTAG00000014735, ENSBTAG00000006879, ENSBTAG00000004104, ENSBTAG00000053595, ENSBTAG00000003278	2.20066	0.999516
GOTERM_BP_FAT	GO:2000112~regulation of cellular macromolecule biosynthetic process	97	0.0995295	ENSBTAG00000021308, ENSBTAG00000013888, ENSBTAG00000014738, ENSBTAG00000014735, ENSBTAG00000020578, ENSBTAG00000009426, ENSBTAG00000019909, ENSBTAG00000006718, ENSBTAG00000005504, ENSBTAG00000003845, ENSBTAG00000007930, ENSBTAG00000008224, ENSBTAG00000050327, ENSBTAG00000016760, ENSBTAG00000010380, ENSBTAG00000037965, ENSBTAG00000014677, ENSBTAG00000002296, ENSBTAG00000006411, ENSBTAG00000001522,…	1.1384	0.999516
GOTERM_BP_FAT	GO:0030514~negative regulation of BMP signaling pathway	4	0.101995	ENSBTAG00000038716, ENSBTAG00000010866, ENSBTAG00000019853, ENSBTAG00000039435	3.54899	0.999516
GOTERM_BP_FAT	GO:0043068~positive regulation of programmed cell death	16	0.103216	ENSBTAG00000011179, ENSBTAG00000020417, ENSBTAG00000013888, ENSBTAG00000014735, ENSBTAG00000022689, ENSBTAG00000044118, ENSBTAG00000021993, ENSBTAG00000000753, ENSBTAG00000030518, ENSBTAG00000014182, ENSBTAG00000018334, ENSBTAG00000018984, ENSBTAG00000031544, ENSBTAG00000018069, ENSBTAG00000012211, ENSBTAG00000014023	1.52828	0.999516
GOTERM_BP_FAT	GO:0051150~regulation of smooth muscle cell differentiation	3	0.103687	ENSBTAG00000020578, ENSBTAG00000004368, ENSBTAG00000014023	5.44448	0.999516
GOTERM_BP_FAT	GO:0060479~lung cell differentiation	3	0.103687	ENSBTAG00000013888, ENSBTAG00000021993, ENSBTAG00000012211	5.44448	0.999516
GOTERM_BP_FAT	GO:0060487~lung epithelial cell differentiation	3	0.103687	ENSBTAG00000013888, ENSBTAG00000021993, ENSBTAG00000012211	5.44448	0.999516
GOTERM_BP_FAT	GO:0030705~cytoskeleton-dependent intracellular transport	8	0.104221	ENSBTAG00000009034, ENSBTAG00000003215, ENSBTAG00000010477, ENSBTAG00000003180, ENSBTAG00000018942, ENSBTAG00000021336, ENSBTAG00000050991, ENSBTAG00000021694	2.00886	0.999516
GOTERM_BP_FAT	GO:0042594~response to starvation	8	0.104221	ENSBTAG00000005718, ENSBTAG00000018405, ENSBTAG00000002833, ENSBTAG00000031544, ENSBTAG00000008860, ENSBTAG00000014023, ENSBTAG00000006135, ENSBTAG00000033543	2.00886	0.999516
GOTERM_BP_FAT	GO:0072089~stem cell proliferation	6	0.105485	ENSBTAG00000011179, ENSBTAG00000014182, ENSBTAG00000008139, ENSBTAG00000044118, ENSBTAG00000013991, ENSBTAG00000009500	2.39557	0.999516
GOTERM_BP_FAT	GO:0032092~positive regulation of protein binding	5	0.105671	ENSBTAG00000020905, ENSBTAG00000006718, ENSBTAG00000002296, ENSBTAG00000003908, ENSBTAG00000008884	2.77265	0.999516
GOTERM_BP_FAT	GO:0019219~regulation of nucleobase-containing compound metabolic process	99	0.10754	ENSBTAG00000013888, ENSBTAG00000014738, ENSBTAG00000014735, ENSBTAG00000048906, ENSBTAG00000020578, ENSBTAG00000009426, ENSBTAG00000019909, ENSBTAG00000006718, ENSBTAG00000005504, ENSBTAG00000003845, ENSBTAG00000007930, ENSBTAG00000003177, ENSBTAG00000050327, ENSBTAG00000016760, ENSBTAG00000010380, ENSBTAG00000037965, ENSBTAG00000014677, ENSBTAG00000002170, ENSBTAG00000002296, ENSBTAG00000006411,…	1.1316	0.999516
GOTERM_BP_FAT	GO:0017015~regulation of transforming growth factor beta receptor signaling pathway	6	0.108844	ENSBTAG00000011324, ENSBTAG00000038716, ENSBTAG00000019853, ENSBTAG00000020117, ENSBTAG00000014023, ENSBTAG00000039435	2.37185	0.999516
GOTERM_BP_FAT	GO:2000779~regulation of double-strand break repair	6	0.108844	ENSBTAG00000020806, ENSBTAG00000003745, ENSBTAG00000018074, ENSBTAG00000044118, ENSBTAG00000019909, ENSBTAG00000009500	2.37185	0.999516
GOTERM_MF_FAT	GO:0000988~transcription factor activity, protein binding	15	0.109454	ENSBTAG00000013236, ENSBTAG00000014677, ENSBTAG00000007930, ENSBTAG00000006005, ENSBTAG00000022689, ENSBTAG00000044118, ENSBTAG00000009426, ENSBTAG00000009500, ENSBTAG00000019909, ENSBTAG00000007686, ENSBTAG00000000753, ENSBTAG00000003764, ENSBTAG00000024603, ENSBTAG00000003901, ENSBTAG00000014023	1.54262	0.980163
GOTERM_BP_FAT	GO:2001020~regulation of response to DNA damage stimulus	10	0.109983	ENSBTAG00000020806, ENSBTAG00000003745, ENSBTAG00000000753, ENSBTAG00000004749, ENSBTAG00000018074, ENSBTAG00000044118, ENSBTAG00000010380, ENSBTAG00000019909, ENSBTAG00000009500, ENSBTAG00000014023	1.78242	0.999516
GOTERM_BP_FAT	GO:2001020~regulation of response to DNA damage stimulus	10	0.109983	ENSBTAG00000020806, ENSBTAG00000003745, ENSBTAG00000000753, ENSBTAG00000004749, ENSBTAG00000018074, ENSBTAG00000044118, ENSBTAG00000010380, ENSBTAG00000019909, ENSBTAG00000009500, ENSBTAG00000014023	1.78242	0.999516
GOTERM_BP_FAT	GO:0060765~regulation of androgen receptor signaling pathway	3	0.111759	ENSBTAG00000024603, ENSBTAG00000020117, ENSBTAG00000014023	5.20776	0.999516
GOTERM_BP_FAT	GO:0098840~protein transport along microtubule	4	0.112495	ENSBTAG00000003215, ENSBTAG00000010477, ENSBTAG00000018942, ENSBTAG00000050991	3.39797	0.999516
GOTERM_BP_FAT	GO:0099118~microtubule-based protein transport	4	0.112495	ENSBTAG00000003215, ENSBTAG00000010477, ENSBTAG00000018942, ENSBTAG00000050991	3.39797	0.999516
GOTERM_BP_FAT	GO:0043161~proteasome-mediated ubiquitin-dependent protein catabolic process	15	0.112927	ENSBTAG00000020905, ENSBTAG00000011785, ENSBTAG00000008371, ENSBTAG00000022689, ENSBTAG00000019909, ENSBTAG00000001287, ENSBTAG00000023632, ENSBTAG00000006101, ENSBTAG00000002286, ENSBTAG00000003764, ENSBTAG00000000237, ENSBTAG00000002833, ENSBTAG00000019853, ENSBTAG00000031544, ENSBTAG00000014023	1.53562	0.999516
GOTERM_MF_FAT	GO:0051427~hormone receptor binding	6	0.113373	ENSBTAG00000013236, ENSBTAG00000033726, ENSBTAG00000007930, ENSBTAG00000020117, ENSBTAG00000009500, ENSBTAG00000010681	2.3426	0.980163
GOTERM_BP_FAT	GO:0009891~positive regulation of biosynthetic process	43	0.11338	ENSBTAG00000014677, ENSBTAG00000021308, ENSBTAG00000013888, ENSBTAG00000010215, ENSBTAG00000014738, ENSBTAG00000027173, ENSBTAG00000002296, ENSBTAG00000008810, ENSBTAG00000006631, ENSBTAG00000008138, ENSBTAG00000023745, ENSBTAG00000004334, ENSBTAG00000009500, ENSBTAG00000021620, ENSBTAG00000003764, ENSBTAG00000006718, ENSBTAG00000032427, ENSBTAG00000024603, ENSBTAG00000005504, ENSBTAG00000013236,…	1.23424	0.999516
GOTERM_BP_FAT	GO:0051276~chromosome organization	36	0.113584	ENSBTAG00000014677, ENSBTAG00000013888, ENSBTAG00000020999, ENSBTAG00000020578, ENSBTAG00000020117, ENSBTAG00000020015, ENSBTAG00000023745, ENSBTAG00000009426, ENSBTAG00000009500, ENSBTAG00000019909, ENSBTAG00000009127, ENSBTAG00000009246, ENSBTAG00000003901, ENSBTAG00000018074, ENSBTAG00000031579, ENSBTAG00000015384, ENSBTAG00000015346, ENSBTAG00000003908, ENSBTAG00000014786, ENSBTAG00000008088,…	1.26638	0.999516
GOTERM_BP_FAT	GO:0051656~establishment of organelle localization	16	0.114135	ENSBTAG00000018904, ENSBTAG00000009034, ENSBTAG00000034077, ENSBTAG00000008371, ENSBTAG00000010029, ENSBTAG00000010624, ENSBTAG00000003180, ENSBTAG00000006007, ENSBTAG00000021336, ENSBTAG00000008860, ENSBTAG00000048798, ENSBTAG00000021694, ENSBTAG00000025445, ENSBTAG00000032427, ENSBTAG00000003908, ENSBTAG00000011397	1.5031	0.999516
GOTERM_BP_FAT	GO:0006325~chromatin organization	26	0.115655	ENSBTAG00000014677, ENSBTAG00000013888, ENSBTAG00000020999, ENSBTAG00000020578, ENSBTAG00000020117, ENSBTAG00000023745, ENSBTAG00000009426, ENSBTAG00000009500, ENSBTAG00000019909, ENSBTAG00000009127, ENSBTAG00000009246, ENSBTAG00000003901, ENSBTAG00000018074, ENSBTAG00000015346, ENSBTAG00000014786, ENSBTAG00000010885, ENSBTAG00000013757, ENSBTAG00000008181, ENSBTAG00000006246, ENSBTAG00000006005,…	1.33946	0.999516
GOTERM_BP_FAT	GO:1903844~regulation of cellular response to transforming growth factor beta stimulus	6	0.115717	ENSBTAG00000011324, ENSBTAG00000038716, ENSBTAG00000019853, ENSBTAG00000020117, ENSBTAG00000014023, ENSBTAG00000039435	2.3258	0.999516
GOTERM_BP_FAT	GO:0006323~DNA packaging	11	0.11588	ENSBTAG00000010885, ENSBTAG00000013757, ENSBTAG00000008181, ENSBTAG00000044118, ENSBTAG00000020015, ENSBTAG00000015384, ENSBTAG00000009426, ENSBTAG00000019909, ENSBTAG00000015346, ENSBTAG00000009127, ENSBTAG00000009246	1.69571	0.999516
GOTERM_MF_FAT	GO:0036442~hydrogen-exporting ATPase activity	3	0.116255	ENSBTAG00000035572, ENSBTAG00000018889, ENSBTAG00000014553	5.09065	0.980163
GOTERM_MF_FAT	GO:0046961~proton-transporting ATPase activity, rotational mechanism	3	0.116255	ENSBTAG00000035572, ENSBTAG00000018889, ENSBTAG00000014553	5.09065	0.980163
GOTERM_BP_FAT	GO:0051099~positive regulation of binding	7	0.116513	ENSBTAG00000020905, ENSBTAG00000006718, ENSBTAG00000038716, ENSBTAG00000018903, ENSBTAG00000002296, ENSBTAG00000003908, ENSBTAG00000008884	2.10138	0.999516
GOTERM_BP_FAT	GO:0034644~cellular response to UV	5	0.118031	ENSBTAG00000020999, ENSBTAG00000010380, ENSBTAG00000023963, ENSBTAG00000009500, ENSBTAG00000014023	2.66175	0.999516
GOTERM_MF_FAT	GO:0016462~pyrophosphatase activity	28	0.118168	ENSBTAG00000009881, ENSBTAG00000016758, ENSBTAG00000035572, ENSBTAG00000013526, ENSBTAG00000011402, ENSBTAG00000004290, ENSBTAG00000004258, ENSBTAG00000006718, ENSBTAG00000046041, ENSBTAG00000004876, ENSBTAG00000050176, ENSBTAG00000014553, ENSBTAG00000037634, ENSBTAG00000020806, ENSBTAG00000008088, ENSBTAG00000014006, ENSBTAG00000018889, ENSBTAG00000011419, ENSBTAG00000021336, ENSBTAG00000007433,…	1.31418	0.980163
GOTERM_BP_FAT	GO:0000122~negative regulation of transcription from RNA polymerase II promoter	22	0.11821	ENSBTAG00000013236, ENSBTAG00000038716, ENSBTAG00000013888, ENSBTAG00000006246, ENSBTAG00000020578, ENSBTAG00000022689, ENSBTAG00000044118, ENSBTAG00000004368, ENSBTAG00000009426, ENSBTAG00000009500, ENSBTAG00000019909, ENSBTAG00000021993, ENSBTAG00000003514, ENSBTAG00000000753, ENSBTAG00000003986, ENSBTAG00000001455, ENSBTAG00000024603, ENSBTAG00000003901, ENSBTAG00000031544, ENSBTAG00000013991,…	1.38109	0.999516
GOTERM_BP_FAT	GO:0009100~glycoprotein metabolic process	14	0.11963	ENSBTAG00000013997, ENSBTAG00000013999, ENSBTAG00000027173, ENSBTAG00000023648, ENSBTAG00000011879, ENSBTAG00000004334, ENSBTAG00000049953, ENSBTAG00000047135, ENSBTAG00000005205, ENSBTAG00000053949, ENSBTAG00000037826, ENSBTAG00000016231, ENSBTAG00000053177, ENSBTAG00000017656	1.54838	0.999516
GOTERM_BP_FAT	GO:0016570~histone modification	15	0.121651	ENSBTAG00000014677, ENSBTAG00000013757, ENSBTAG00000020999, ENSBTAG00000020578, ENSBTAG00000022689, ENSBTAG00000044118, ENSBTAG00000009426, ENSBTAG00000009500, ENSBTAG00000019909, ENSBTAG00000009246, ENSBTAG00000003514, ENSBTAG00000003901, ENSBTAG00000009638, ENSBTAG00000018074, ENSBTAG00000014023	1.51618	0.999516
GOTERM_BP_FAT	GO:0016570~histone modification	15	0.121651	ENSBTAG00000014677, ENSBTAG00000013757, ENSBTAG00000020999, ENSBTAG00000020578, ENSBTAG00000022689, ENSBTAG00000044118, ENSBTAG00000009426, ENSBTAG00000009500, ENSBTAG00000019909, ENSBTAG00000009246, ENSBTAG00000003514, ENSBTAG00000003901, ENSBTAG00000009638, ENSBTAG00000018074, ENSBTAG00000014023	1.51618	0.999516
KEGG_PATHWAY	bta04722:Neurotrophin signaling pathway	6	0.122223	ENSBTAG00000025445, ENSBTAG00000021308, ENSBTAG00000007636, ENSBTAG00000005812, ENSBTAG00000018984, ENSBTAG00000024450	2.27698	1
GOTERM_MF_FAT	GO:0051287~NAD binding	4	0.122853	ENSBTAG00000009725, ENSBTAG00000018101, ENSBTAG00000019909, ENSBTAG00000014023	3.26807	0.980163
GOTERM_MF_FAT	GO:0016817~hydrolase activity, acting on acid anhydrides	28	0.123687	ENSBTAG00000009881, ENSBTAG00000016758, ENSBTAG00000035572, ENSBTAG00000013526, ENSBTAG00000011402, ENSBTAG00000004290, ENSBTAG00000004258, ENSBTAG00000006718, ENSBTAG00000046041, ENSBTAG00000004876, ENSBTAG00000050176, ENSBTAG00000014553, ENSBTAG00000037634, ENSBTAG00000020806, ENSBTAG00000008088, ENSBTAG00000014006, ENSBTAG00000018889, ENSBTAG00000011419, ENSBTAG00000021336, ENSBTAG00000007433,…	1.31139	0.980163
GOTERM_MF_FAT	GO:0016818~hydrolase activity, acting on acid anhydrides, in phosphorus-containing anhydrides	28	0.123687	ENSBTAG00000009881, ENSBTAG00000016758, ENSBTAG00000035572, ENSBTAG00000013526, ENSBTAG00000011402, ENSBTAG00000004290, ENSBTAG00000004258, ENSBTAG00000006718, ENSBTAG00000046041, ENSBTAG00000004876, ENSBTAG00000050176, ENSBTAG00000014553, ENSBTAG00000037634, ENSBTAG00000020806, ENSBTAG00000008088, ENSBTAG00000014006, ENSBTAG00000018889, ENSBTAG00000011419, ENSBTAG00000021336, ENSBTAG00000007433,…	1.31139	0.980163
GOTERM_BP_FAT	GO:0009725~response to hormone	17	0.123823	ENSBTAG00000038337, ENSBTAG00000013236, ENSBTAG00000034077, ENSBTAG00000021308, ENSBTAG00000018405, ENSBTAG00000013888, ENSBTAG00000014119, ENSBTAG00000021527, ENSBTAG00000020117, ENSBTAG00000012829, ENSBTAG00000003177, ENSBTAG00000003942, ENSBTAG00000024603, ENSBTAG00000015132, ENSBTAG00000017567, ENSBTAG00000010681, ENSBTAG00000014023	1.45653	0.999516
KEGG_PATHWAY	bta05210:Colorectal cancer	5	0.124515	ENSBTAG00000016758, ENSBTAG00000000783, ENSBTAG00000020999, ENSBTAG00000018984, ENSBTAG00000024450	2.60104	1
GOTERM_BP_FAT	GO:0042176~regulation of protein catabolic process	13	0.12555	ENSBTAG00000020905, ENSBTAG00000013534, ENSBTAG00000008371, ENSBTAG00000004256, ENSBTAG00000023745, ENSBTAG00000022689, ENSBTAG00000019909, ENSBTAG00000021620, ENSBTAG00000030518, ENSBTAG00000007636, ENSBTAG00000000944, ENSBTAG00000002833, ENSBTAG00000019853	1.57285	0.999516
GOTERM_BP_FAT	GO:0042176~regulation of protein catabolic process	13	0.12555	ENSBTAG00000020905, ENSBTAG00000013534, ENSBTAG00000008371, ENSBTAG00000004256, ENSBTAG00000023745, ENSBTAG00000022689, ENSBTAG00000019909, ENSBTAG00000021620, ENSBTAG00000030518, ENSBTAG00000007636, ENSBTAG00000000944, ENSBTAG00000002833, ENSBTAG00000019853	1.57285	0.999516
GOTERM_BP_FAT	GO:0051225~spindle assembly	6	0.126403	ENSBTAG00000003215, ENSBTAG00000015859, ENSBTAG00000019843, ENSBTAG00000010380, ENSBTAG00000003908, ENSBTAG00000008884	2.25997	0.999516
KEGG_PATHWAY	bta04211:Longevity regulating pathway	5	0.128251	ENSBTAG00000021308, ENSBTAG00000010215, ENSBTAG00000021527, ENSBTAG00000018984, ENSBTAG00000014023	2.57214	1
GOTERM_BP_FAT	GO:0006692~prostanoid metabolic process	4	0.128969	ENSBTAG00000017938, ENSBTAG00000037509, ENSBTAG00000011625, ENSBTAG00000039356, ENSBTAG00000014023	3.1941	0.999516
GOTERM_BP_FAT	GO:0006693~prostaglandin metabolic process	4	0.128969	ENSBTAG00000017938, ENSBTAG00000037509, ENSBTAG00000011625, ENSBTAG00000039356, ENSBTAG00000014023	3.1941	0.999516
GOTERM_BP_FAT	GO:0043241~protein complex disassembly	7	0.128997	ENSBTAG00000018071, ENSBTAG00000008088, ENSBTAG00000007636, ENSBTAG00000011415, ENSBTAG00000006007, ENSBTAG00000021694, ENSBTAG00000003265	2.04002	0.999516
GOTERM_BP_FAT	GO:1901137~carbohydrate derivative biosynthetic process	20	0.130218	ENSBTAG00000011620, ENSBTAG00000013997, ENSBTAG00000013999, ENSBTAG00000027173, ENSBTAG00000023648, ENSBTAG00000011879, ENSBTAG00000004334, ENSBTAG00000004494, ENSBTAG00000048655, ENSBTAG00000049953, ENSBTAG00000003342, ENSBTAG00000047135, ENSBTAG00000005205, ENSBTAG00000053949, ENSBTAG00000015132, ENSBTAG00000037826, ENSBTAG00000016231, ENSBTAG00000018299, ENSBTAG00000053177, ENSBTAG00000017656	1.39358	0.999516
GOTERM_BP_FAT	GO:0000278~mitotic cell cycle	24	0.133624	ENSBTAG00000018904, ENSBTAG00000022808, ENSBTAG00000008088, ENSBTAG00000014677, ENSBTAG00000015859, ENSBTAG00000013888, ENSBTAG00000014735, ENSBTAG00000010624, ENSBTAG00000044118, ENSBTAG00000009426, ENSBTAG00000023632, ENSBTAG00000021694, ENSBTAG00000000783, ENSBTAG00000003215, ENSBTAG00000004749, ENSBTAG00000006404, ENSBTAG00000005647, ENSBTAG00000005999, ENSBTAG00000010380, ENSBTAG00000031579,…	1.33644	0.999516
GOTERM_BP_FAT	GO:0045879~negative regulation of smoothened signaling pathway	3	0.136866	ENSBTAG00000014029, ENSBTAG00000006631, ENSBTAG00000004104	4.60687	0.999516
GOTERM_MF_FAT	GO:0035258~steroid hormone receptor binding	4	0.138172	ENSBTAG00000013236, ENSBTAG00000033726, ENSBTAG00000020117, ENSBTAG00000009500	3.09607	0.980163
GOTERM_BP_FAT	GO:0010468~regulation of gene expression	107	0.138617	ENSBTAG00000013888, ENSBTAG00000014738, ENSBTAG00000014735, ENSBTAG00000048906, ENSBTAG00000020578, ENSBTAG00000009426, ENSBTAG00000019909, ENSBTAG00000023963, ENSBTAG00000005504, ENSBTAG00000003845, ENSBTAG00000020905, ENSBTAG00000007930, ENSBTAG00000008224, ENSBTAG00000050327, ENSBTAG00000016760, ENSBTAG00000010380, ENSBTAG00000037965, ENSBTAG00000011324, ENSBTAG00000014677, ENSBTAG00000002170,…	1.10906	0.999516
GOTERM_BP_FAT	GO:1903047~mitotic cell cycle process	20	0.139494	ENSBTAG00000018904, ENSBTAG00000022808, ENSBTAG00000008088, ENSBTAG00000015859, ENSBTAG00000014735, ENSBTAG00000010624, ENSBTAG00000044118, ENSBTAG00000009426, ENSBTAG00000023632, ENSBTAG00000021694, ENSBTAG00000000783, ENSBTAG00000003215, ENSBTAG00000005647, ENSBTAG00000005999, ENSBTAG00000010380, ENSBTAG00000031579, ENSBTAG00000015384, ENSBTAG00000012063, ENSBTAG00000015346, ENSBTAG00000003908	1.37677	0.999516
GOTERM_BP_FAT	GO:0034654~nucleobase-containing compound biosynthetic process	97	0.139595	ENSBTAG00000013888, ENSBTAG00000014738, ENSBTAG00000014735, ENSBTAG00000020578, ENSBTAG00000009426, ENSBTAG00000019909, ENSBTAG00000006718, ENSBTAG00000005504, ENSBTAG00000003845, ENSBTAG00000007930, ENSBTAG00000003177, ENSBTAG00000050327, ENSBTAG00000016760, ENSBTAG00000010380, ENSBTAG00000037965, ENSBTAG00000014677, ENSBTAG00000002296, ENSBTAG00000006411, ENSBTAG00000001522, ENSBTAG00000003304,…	1.11706	0.999516
GOTERM_MF_FAT	GO:0042626~ATPase activity, coupled to transmembrane movement of substances	6	0.139629	ENSBTAG00000035572, ENSBTAG00000018889, ENSBTAG00000046041, ENSBTAG00000047383, ENSBTAG00000047181, ENSBTAG00000014553	2.18772	0.980163
GOTERM_MF_FAT	GO:0016820~hydrolase activity, acting on acid anhydrides, catalyzing transmembrane movement of substances	6	0.139629	ENSBTAG00000035572, ENSBTAG00000018889, ENSBTAG00000046041, ENSBTAG00000047383, ENSBTAG00000047181, ENSBTAG00000014553	2.18772	0.980163
GOTERM_MF_FAT	GO:0015405~P-P-bond-hydrolysis-driven transmembrane transporter activity	6	0.139629	ENSBTAG00000035572, ENSBTAG00000018889, ENSBTAG00000046041, ENSBTAG00000047383, ENSBTAG00000047181, ENSBTAG00000014553	2.18772	0.980163
GOTERM_BP_FAT	GO:0001708~cell fate specification	5	0.139931	ENSBTAG00000015138, ENSBTAG00000014738, ENSBTAG00000013888, ENSBTAG00000014735, ENSBTAG00000003278	2.49539	0.999516
GOTERM_BP_FAT	GO:2001244~positive regulation of intrinsic apoptotic signaling pathway	4	0.140397	ENSBTAG00000000753, ENSBTAG00000018334, ENSBTAG00000031544, ENSBTAG00000014023	3.07125	0.999516
GOTERM_BP_FAT	GO:0019438~aromatic compound biosynthetic process	99	0.140847	ENSBTAG00000013888, ENSBTAG00000014738, ENSBTAG00000014735, ENSBTAG00000020578, ENSBTAG00000009426, ENSBTAG00000019909, ENSBTAG00000006718, ENSBTAG00000005504, ENSBTAG00000003845, ENSBTAG00000007930, ENSBTAG00000003177, ENSBTAG00000050327, ENSBTAG00000016760, ENSBTAG00000010380, ENSBTAG00000037965, ENSBTAG00000014677, ENSBTAG00000002296, ENSBTAG00000006411, ENSBTAG00000001522, ENSBTAG00000003304,…	1.11469	0.999516
GOTERM_BP_FAT	GO:0009887~animal organ morphogenesis	27	0.141218	ENSBTAG00000021707, ENSBTAG00000013888, ENSBTAG00000014738, ENSBTAG00000014735, ENSBTAG00000008139, ENSBTAG00000001063, ENSBTAG00000006631, ENSBTAG00000008138, ENSBTAG00000024341, ENSBTAG00000047998, ENSBTAG00000003745, ENSBTAG00000005606, ENSBTAG00000003304, ENSBTAG00000006879, ENSBTAG00000003845, ENSBTAG00000012211, ENSBTAG00000013662, ENSBTAG00000013236, ENSBTAG00000004104, ENSBTAG00000000783,…	1.2988	0.999516
GOTERM_BP_FAT	GO:0046907~intracellular transport	41	0.142146	ENSBTAG00000018915, ENSBTAG00000010477, ENSBTAG00000008371, ENSBTAG00000027173, ENSBTAG00000003180, ENSBTAG00000004333, ENSBTAG00000006414, ENSBTAG00000053918, ENSBTAG00000023963, ENSBTAG00000002896, ENSBTAG00000003764, ENSBTAG00000004876, ENSBTAG00000002833, ENSBTAG00000001948, ENSBTAG00000010370, ENSBTAG00000050991, ENSBTAG00000013236, ENSBTAG00000020905, ENSBTAG00000009034, ENSBTAG00000009299,…	1.2198	0.999516
GOTERM_MF_FAT	GO:0015399~primary active transmembrane transporter activity	6	0.143085	ENSBTAG00000035572, ENSBTAG00000018889, ENSBTAG00000046041, ENSBTAG00000047383, ENSBTAG00000047181, ENSBTAG00000014553	2.16978	0.980163
GOTERM_BP_FAT	GO:0030510~regulation of BMP signaling pathway	5	0.144495	ENSBTAG00000038716, ENSBTAG00000014735, ENSBTAG00000010866, ENSBTAG00000019853, ENSBTAG00000039435	2.46458	0.999516
GOTERM_BP_FAT	GO:0016569~covalent chromatin modification	15	0.144611	ENSBTAG00000014677, ENSBTAG00000013757, ENSBTAG00000020999, ENSBTAG00000020578, ENSBTAG00000022689, ENSBTAG00000044118, ENSBTAG00000009426, ENSBTAG00000009500, ENSBTAG00000019909, ENSBTAG00000009246, ENSBTAG00000003514, ENSBTAG00000003901, ENSBTAG00000009638, ENSBTAG00000018074, ENSBTAG00000014023	1.46787	0.999516
GOTERM_BP_FAT	GO:0016569~covalent chromatin modification	15	0.144611	ENSBTAG00000014677, ENSBTAG00000013757, ENSBTAG00000020999, ENSBTAG00000020578, ENSBTAG00000022689, ENSBTAG00000044118, ENSBTAG00000009426, ENSBTAG00000009500, ENSBTAG00000019909, ENSBTAG00000009246, ENSBTAG00000003514, ENSBTAG00000003901, ENSBTAG00000009638, ENSBTAG00000018074, ENSBTAG00000014023	1.46787	0.999516
GOTERM_BP_FAT	GO:0010942~positive regulation of cell death	16	0.145661	ENSBTAG00000011179, ENSBTAG00000020417, ENSBTAG00000013888, ENSBTAG00000014735, ENSBTAG00000022689, ENSBTAG00000044118, ENSBTAG00000021993, ENSBTAG00000000753, ENSBTAG00000030518, ENSBTAG00000014182, ENSBTAG00000018334, ENSBTAG00000018984, ENSBTAG00000031544, ENSBTAG00000018069, ENSBTAG00000012211, ENSBTAG00000014023	1.44203	0.999516
GOTERM_MF_FAT	GO:0015297~antiporter activity	5	0.146748	ENSBTAG00000019350, ENSBTAG00000039190, ENSBTAG00000004629, ENSBTAG00000023289, ENSBTAG00000014057	2.45105	0.980163
GOTERM_MF_FAT	GO:0017111~nucleoside-triphosphatase activity	26	0.147313	ENSBTAG00000016758, ENSBTAG00000035572, ENSBTAG00000013526, ENSBTAG00000011402, ENSBTAG00000004290, ENSBTAG00000004258, ENSBTAG00000006718, ENSBTAG00000046041, ENSBTAG00000004876, ENSBTAG00000050176, ENSBTAG00000014553, ENSBTAG00000037634, ENSBTAG00000020806, ENSBTAG00000008088, ENSBTAG00000014006, ENSBTAG00000018889, ENSBTAG00000011419, ENSBTAG00000021336, ENSBTAG00000007433, ENSBTAG00000021694,…	1.29909	0.980163
GOTERM_BP_FAT	GO:0008104~protein localization	60	0.147749	ENSBTAG00000011620, ENSBTAG00000021308, ENSBTAG00000027173, ENSBTAG00000009307, ENSBTAG00000004333, ENSBTAG00000009426, ENSBTAG00000023963, ENSBTAG00000050435, ENSBTAG00000003764, ENSBTAG00000006718, ENSBTAG00000005504, ENSBTAG00000001948, ENSBTAG00000050991, ENSBTAG00000015346, ENSBTAG00000012035, ENSBTAG00000009034, ENSBTAG00000020905, ENSBTAG00000013534, ENSBTAG00000034493, ENSBTAG00000018903,…	1.16065	0.999516
GOTERM_BP_FAT	GO:0061448~connective tissue development	9	0.148119	ENSBTAG00000003304, ENSBTAG00000014738, ENSBTAG00000013888, ENSBTAG00000008139, ENSBTAG00000044118, ENSBTAG00000004104, ENSBTAG00000014023, ENSBTAG00000047998, ENSBTAG00000012211	1.73592	0.999516
KEGG_PATHWAY	bta04213:Longevity regulating pathway - multiple species	4	0.148168	ENSBTAG00000021308, ENSBTAG00000021527, ENSBTAG00000018984, ENSBTAG00000014023	2.987	1
KEGG_PATHWAY	bta04213:Longevity regulating pathway - multiple species	4	0.148168	ENSBTAG00000021308, ENSBTAG00000021527, ENSBTAG00000018984, ENSBTAG00000014023	2.987	1
GOTERM_BP_FAT	GO:0009267~cellular response to starvation	7	0.148867	ENSBTAG00000005718, ENSBTAG00000018405, ENSBTAG00000002833, ENSBTAG00000008860, ENSBTAG00000014023, ENSBTAG00000006135, ENSBTAG00000033543	1.95443	0.999516
GOTERM_BP_FAT	GO:1903508~positive regulation of nucleic acid-templated transcription	34	0.149376	ENSBTAG00000014677, ENSBTAG00000013888, ENSBTAG00000010215, ENSBTAG00000014738, ENSBTAG00000002296, ENSBTAG00000008810, ENSBTAG00000006631, ENSBTAG00000008138, ENSBTAG00000023745, ENSBTAG00000009500, ENSBTAG00000021620, ENSBTAG00000003764, ENSBTAG00000032427, ENSBTAG00000005504, ENSBTAG00000013236, ENSBTAG00000013238, ENSBTAG00000011214, ENSBTAG00000018405, ENSBTAG00000013757, ENSBTAG00000014549,…	1.24426	0.999516
GOTERM_BP_FAT	GO:0045893~positive regulation of transcription, DNA-templated	34	0.149376	ENSBTAG00000014677, ENSBTAG00000013888, ENSBTAG00000010215, ENSBTAG00000014738, ENSBTAG00000002296, ENSBTAG00000008810, ENSBTAG00000006631, ENSBTAG00000008138, ENSBTAG00000023745, ENSBTAG00000009500, ENSBTAG00000021620, ENSBTAG00000003764, ENSBTAG00000032427, ENSBTAG00000005504, ENSBTAG00000013236, ENSBTAG00000013238, ENSBTAG00000011214, ENSBTAG00000018405, ENSBTAG00000013757, ENSBTAG00000014549,…	1.24426	0.999516
GOTERM_BP_FAT	GO:0032868~response to insulin	8	0.149384	ENSBTAG00000038337, ENSBTAG00000003942, ENSBTAG00000018405, ENSBTAG00000021308, ENSBTAG00000014119, ENSBTAG00000021527, ENSBTAG00000014023, ENSBTAG00000003177	1.8252	0.999516
GOTERM_BP_FAT	GO:0016071~mRNA metabolic process	20	0.1511	ENSBTAG00000013236, ENSBTAG00000013238, ENSBTAG00000012830, ENSBTAG00000013526, ENSBTAG00000008072, ENSBTAG00000002170, ENSBTAG00000011415, ENSBTAG00000020117, ENSBTAG00000008369, ENSBTAG00000008426, ENSBTAG00000025452, ENSBTAG00000000551, ENSBTAG00000005441, ENSBTAG00000018070, ENSBTAG00000043990, ENSBTAG00000009638, ENSBTAG00000006417, ENSBTAG00000003519, ENSBTAG00000030435, ENSBTAG00000010681	1.35803	0.999516
KEGG_PATHWAY	bta04926:Relaxin signaling pathway	6	0.151348	ENSBTAG00000008122, ENSBTAG00000010215, ENSBTAG00000014119, ENSBTAG00000018984, ENSBTAG00000015132, ENSBTAG00000024450	2.12054	1
KEGG_PATHWAY	bta00970:Aminoacyl-tRNA biosynthesis	4	0.153268	ENSBTAG00000016967, ENSBTAG00000018405, ENSBTAG00000018847, ENSBTAG00000025212	2.93959	1
GOTERM_BP_FAT	GO:0051650~establishment of vesicle localization	10	0.15363	ENSBTAG00000025445, ENSBTAG00000009034, ENSBTAG00000034077, ENSBTAG00000008371, ENSBTAG00000010029, ENSBTAG00000010624, ENSBTAG00000006007, ENSBTAG00000021336, ENSBTAG00000048798, ENSBTAG00000011397	1.65669	0.999516
GOTERM_BP_FAT	GO:0008286~insulin receptor signaling pathway	5	0.153793	ENSBTAG00000003942, ENSBTAG00000021308, ENSBTAG00000014119, ENSBTAG00000021527, ENSBTAG00000014023	2.40519	0.999516
GOTERM_BP_FAT	GO:0008286~insulin receptor signaling pathway	5	0.153793	ENSBTAG00000003942, ENSBTAG00000021308, ENSBTAG00000014119, ENSBTAG00000021527, ENSBTAG00000014023	2.40519	0.999516
GOTERM_BP_FAT	GO:0001525~angiogenesis	14	0.153937	ENSBTAG00000013236, ENSBTAG00000011324, ENSBTAG00000010866, ENSBTAG00000008139, ENSBTAG00000019909, ENSBTAG00000030518, ENSBTAG00000004936, ENSBTAG00000000783, ENSBTAG00000001455, ENSBTAG00000016231, ENSBTAG00000013991, ENSBTAG00000014782, ENSBTAG00000012211, ENSBTAG00000014023	1.47875	0.999516
GOTERM_BP_FAT	GO:0071539~protein localization to centrosome	3	0.154223	ENSBTAG00000010624, ENSBTAG00000023734, ENSBTAG00000003908	4.27781	0.999516
GOTERM_BP_FAT	GO:0044782~cilium organization	13	0.155634	ENSBTAG00000018904, ENSBTAG00000010477, ENSBTAG00000015859, ENSBTAG00000001322, ENSBTAG00000003215, ENSBTAG00000049540, ENSBTAG00000005316, ENSBTAG00000014054, ENSBTAG00000018942, ENSBTAG00000012063, ENSBTAG00000014553, ENSBTAG00000050991, ENSBTAG00000003908	1.50447	0.999516
GOTERM_MF_FAT	GO:0003712~transcription cofactor activity	14	0.155746	ENSBTAG00000013236, ENSBTAG00000014677, ENSBTAG00000007930, ENSBTAG00000006005, ENSBTAG00000022689, ENSBTAG00000044118, ENSBTAG00000009426, ENSBTAG00000009500, ENSBTAG00000019909, ENSBTAG00000000753, ENSBTAG00000003764, ENSBTAG00000024603, ENSBTAG00000003901, ENSBTAG00000014023	1.47414	0.980163
GOTERM_BP_FAT	GO:0098657~import into cell	7	0.155782	ENSBTAG00000039190, ENSBTAG00000015843, ENSBTAG00000004629, ENSBTAG00000006775, ENSBTAG00000007302, ENSBTAG00000018045, ENSBTAG00000049547	1.92747	0.999516
GOTERM_BP_FAT	GO:0098657~import into cell	7	0.155782	ENSBTAG00000039190, ENSBTAG00000015843, ENSBTAG00000004629, ENSBTAG00000006775, ENSBTAG00000007302, ENSBTAG00000018045, ENSBTAG00000049547	1.92747	0.999516
GOTERM_MF_FAT	GO:0000989~transcription factor activity, transcription factor binding	14	0.157554	ENSBTAG00000013236, ENSBTAG00000014677, ENSBTAG00000007930, ENSBTAG00000006005, ENSBTAG00000022689, ENSBTAG00000044118, ENSBTAG00000009426, ENSBTAG00000009500, ENSBTAG00000019909, ENSBTAG00000000753, ENSBTAG00000003764, ENSBTAG00000024603, ENSBTAG00000003901, ENSBTAG00000014023	1.47063	0.980163
GOTERM_BP_FAT	GO:0008088~axo-dendritic transport	4	0.15814	ENSBTAG00000009034, ENSBTAG00000003215, ENSBTAG00000021336, ENSBTAG00000021694	2.90372	0.999516
GOTERM_BP_FAT	GO:1901135~carbohydrate derivative metabolic process	32	0.158809	ENSBTAG00000011620, ENSBTAG00000027173, ENSBTAG00000023648, ENSBTAG00000020117, ENSBTAG00000004334, ENSBTAG00000007843, ENSBTAG00000004494, ENSBTAG00000049953, ENSBTAG00000005782, ENSBTAG00000003342, ENSBTAG00000001521, ENSBTAG00000047135, ENSBTAG00000053949, ENSBTAG00000005205, ENSBTAG00000017465, ENSBTAG00000016231, ENSBTAG00000018299, ENSBTAG00000039356, ENSBTAG00000013997, ENSBTAG00000009770,…	1.24405	0.999516
GOTERM_BP_FAT	GO:0008654~phospholipid biosynthetic process	7	0.159291	ENSBTAG00000003942, ENSBTAG00000011620, ENSBTAG00000018043, ENSBTAG00000000944, ENSBTAG00000013901, ENSBTAG00000018984, ENSBTAG00000018299	1.91427	0.999516
GOTERM_BP_FAT	GO:0044843~cell cycle G1/S phase transition	7	0.159291	ENSBTAG00000022808, ENSBTAG00000005647, ENSBTAG00000006631, ENSBTAG00000010380, ENSBTAG00000009426, ENSBTAG00000012063, ENSBTAG00000015346	1.91427	0.999516
GOTERM_BP_FAT	GO:1902229~regulation of intrinsic apoptotic signaling pathway in response to DNA damage	3	0.163054	ENSBTAG00000000753, ENSBTAG00000009500, ENSBTAG00000014023	4.1303	0.999516
GOTERM_BP_FAT	GO:0030518~intracellular steroid hormone receptor signaling pathway	5	0.163309	ENSBTAG00000013236, ENSBTAG00000013888, ENSBTAG00000024603, ENSBTAG00000020117, ENSBTAG00000014023	2.3486	0.999516
GOTERM_BP_FAT	GO:1901342~regulation of vasculature development	10	0.164137	ENSBTAG00000030518, ENSBTAG00000004936, ENSBTAG00000011324, ENSBTAG00000010866, ENSBTAG00000004368, ENSBTAG00000019909, ENSBTAG00000013991, ENSBTAG00000014782, ENSBTAG00000014023, ENSBTAG00000012211	1.62302	0.999516
GOTERM_BP_FAT	GO:1901342~regulation of vasculature development	10	0.164137	ENSBTAG00000030518, ENSBTAG00000004936, ENSBTAG00000011324, ENSBTAG00000010866, ENSBTAG00000004368, ENSBTAG00000019909, ENSBTAG00000013991, ENSBTAG00000014782, ENSBTAG00000014023, ENSBTAG00000012211	1.62302	0.999516
GOTERM_BP_FAT	GO:1902680~positive regulation of RNA biosynthetic process	34	0.164495	ENSBTAG00000014677, ENSBTAG00000013888, ENSBTAG00000010215, ENSBTAG00000014738, ENSBTAG00000002296, ENSBTAG00000008810, ENSBTAG00000006631, ENSBTAG00000008138, ENSBTAG00000023745, ENSBTAG00000009500, ENSBTAG00000021620, ENSBTAG00000003764, ENSBTAG00000032427, ENSBTAG00000005504, ENSBTAG00000013236, ENSBTAG00000013238, ENSBTAG00000011214, ENSBTAG00000018405, ENSBTAG00000013757, ENSBTAG00000014549,…	1.23184	0.999516
GOTERM_BP_FAT	GO:0035966~response to topologically incorrect protein	6	0.165053	ENSBTAG00000003764, ENSBTAG00000010215, ENSBTAG00000031544, ENSBTAG00000011419, ENSBTAG00000023963, ENSBTAG00000002286	2.06515	0.999516
GOTERM_BP_FAT	GO:0006643~membrane lipid metabolic process	8	0.165128	ENSBTAG00000011620, ENSBTAG00000006987, ENSBTAG00000007512, ENSBTAG00000012705, ENSBTAG00000030434, ENSBTAG00000018299, ENSBTAG00000017656, ENSBTAG00000004494	1.7745	0.999516
GOTERM_BP_FAT	GO:0006643~membrane lipid metabolic process	8	0.165128	ENSBTAG00000011620, ENSBTAG00000006987, ENSBTAG00000007512, ENSBTAG00000012705, ENSBTAG00000030434, ENSBTAG00000018299, ENSBTAG00000017656, ENSBTAG00000004494	1.7745	0.999516
GOTERM_BP_FAT	GO:0030522~intracellular receptor signaling pathway	8	0.168363	ENSBTAG00000013236, ENSBTAG00000013888, ENSBTAG00000024603, ENSBTAG00000002296, ENSBTAG00000020117, ENSBTAG00000009426, ENSBTAG00000014023, ENSBTAG00000010681	1.76469	0.999516
GOTERM_BP_FAT	GO:0051648~vesicle localization	10	0.169655	ENSBTAG00000025445, ENSBTAG00000009034, ENSBTAG00000034077, ENSBTAG00000008371, ENSBTAG00000010029, ENSBTAG00000010624, ENSBTAG00000006007, ENSBTAG00000021336, ENSBTAG00000048798, ENSBTAG00000011397	1.60993	0.999516
GOTERM_BP_FAT	GO:0055081~anion homeostasis	4	0.170331	ENSBTAG00000006775, ENSBTAG00000018045, ENSBTAG00000014023, ENSBTAG00000049547	2.80184	0.999516
GOTERM_BP_FAT	GO:0071479~cellular response to ionizing radiation	4	0.170331	ENSBTAG00000044118, ENSBTAG00000010380, ENSBTAG00000009500, ENSBTAG00000014023	2.80184	0.999516
GOTERM_BP_FAT	GO:0071479~cellular response to ionizing radiation	4	0.170331	ENSBTAG00000044118, ENSBTAG00000010380, ENSBTAG00000009500, ENSBTAG00000014023	2.80184	0.999516
GOTERM_BP_FAT	GO:0055083~monovalent inorganic anion homeostasis	3	0.171973	ENSBTAG00000006775, ENSBTAG00000018045, ENSBTAG00000049547	3.99262	0.999516
GOTERM_BP_FAT	GO:0030521~androgen receptor signaling pathway	3	0.171973	ENSBTAG00000024603, ENSBTAG00000020117, ENSBTAG00000014023	3.99262	0.999516
GOTERM_BP_FAT	GO:0033144~negative regulation of intracellular steroid hormone receptor signaling pathway	3	0.171973	ENSBTAG00000024603, ENSBTAG00000020117, ENSBTAG00000014023	3.99262	0.999516
GOTERM_MF_FAT	GO:0008235~metalloexopeptidase activity	4	0.176165	ENSBTAG00000039426, ENSBTAG00000013403, ENSBTAG00000002824, ENSBTAG00000004438	2.75743	0.980163
GOTERM_BP_FAT	GO:0007049~cell cycle	38	0.17714	ENSBTAG00000014677, ENSBTAG00000020417, ENSBTAG00000013888, ENSBTAG00000014735, ENSBTAG00000006631, ENSBTAG00000023745, ENSBTAG00000009426, ENSBTAG00000027932, ENSBTAG00000005647, ENSBTAG00000019843, ENSBTAG00000031579, ENSBTAG00000015384, ENSBTAG00000015346, ENSBTAG00000003908, ENSBTAG00000013236, ENSBTAG00000018904, ENSBTAG00000022808, ENSBTAG00000008088, ENSBTAG00000015859, ENSBTAG00000008181,…	1.20221	0.999516
GOTERM_BP_FAT	GO:0006836~neurotransmitter transport	7	0.17734	ENSBTAG00000025445, ENSBTAG00000013534, ENSBTAG00000015843, ENSBTAG00000008690, ENSBTAG00000008371, ENSBTAG00000010029, ENSBTAG00000011397	1.85088	0.999516
GOTERM_BP_FAT	GO:0006836~neurotransmitter transport	7	0.17734	ENSBTAG00000025445, ENSBTAG00000013534, ENSBTAG00000015843, ENSBTAG00000008690, ENSBTAG00000008371, ENSBTAG00000010029, ENSBTAG00000011397	1.85088	0.999516
GOTERM_BP_FAT	GO:0006397~mRNA processing	15	0.179526	ENSBTAG00000013238, ENSBTAG00000012830, ENSBTAG00000013526, ENSBTAG00000008072, ENSBTAG00000002170, ENSBTAG00000020117, ENSBTAG00000008369, ENSBTAG00000008426, ENSBTAG00000025452, ENSBTAG00000000551, ENSBTAG00000005441, ENSBTAG00000018070, ENSBTAG00000043990, ENSBTAG00000009638, ENSBTAG00000003519	1.40916	0.999516
GOTERM_BP_FAT	GO:2000772~regulation of cellular senescence	3	0.180969	ENSBTAG00000004749, ENSBTAG00000001945, ENSBTAG00000014023	3.86382	0.999516
GOTERM_BP_FAT	GO:0001944~vasculature development	19	0.181613	ENSBTAG00000013236, ENSBTAG00000011324, ENSBTAG00000014735, ENSBTAG00000010866, ENSBTAG00000008139, ENSBTAG00000009502, ENSBTAG00000004368, ENSBTAG00000019909, ENSBTAG00000047998, ENSBTAG00000030518, ENSBTAG00000004936, ENSBTAG00000000783, ENSBTAG00000001455, ENSBTAG00000031544, ENSBTAG00000016231, ENSBTAG00000013991, ENSBTAG00000014782, ENSBTAG00000012211, ENSBTAG00000014023	1.33321	0.999516
GOTERM_BP_FAT	GO:0072358~cardiovascular system development	19	0.181613	ENSBTAG00000013236, ENSBTAG00000011324, ENSBTAG00000014735, ENSBTAG00000010866, ENSBTAG00000008139, ENSBTAG00000009502, ENSBTAG00000004368, ENSBTAG00000019909, ENSBTAG00000047998, ENSBTAG00000030518, ENSBTAG00000004936, ENSBTAG00000000783, ENSBTAG00000001455, ENSBTAG00000031544, ENSBTAG00000016231, ENSBTAG00000013991, ENSBTAG00000014782, ENSBTAG00000012211, ENSBTAG00000014023	1.33321	0.999516
GOTERM_BP_FAT	GO:0046513~ceramide biosynthetic process	4	0.182781	ENSBTAG00000006987, ENSBTAG00000012705, ENSBTAG00000017656, ENSBTAG00000004494	2.70686	0.999516
GOTERM_BP_FAT	GO:0032206~positive regulation of telomere maintenance	4	0.182781	ENSBTAG00000018903, ENSBTAG00000014549, ENSBTAG00000010380, ENSBTAG00000019909	2.70686	0.999516
GOTERM_BP_FAT	GO:0006664~glycolipid metabolic process	5	0.182951	ENSBTAG00000011620, ENSBTAG00000030434, ENSBTAG00000018299, ENSBTAG00000017656, ENSBTAG00000004494	2.24304	0.999516
GOTERM_BP_FAT	GO:0001568~blood vessel development	18	0.183413	ENSBTAG00000013236, ENSBTAG00000011324, ENSBTAG00000014735, ENSBTAG00000010866, ENSBTAG00000008139, ENSBTAG00000009502, ENSBTAG00000019909, ENSBTAG00000047998, ENSBTAG00000030518, ENSBTAG00000004936, ENSBTAG00000000783, ENSBTAG00000001455, ENSBTAG00000031544, ENSBTAG00000016231, ENSBTAG00000013991, ENSBTAG00000014782, ENSBTAG00000012211, ENSBTAG00000014023	1.35089	0.999516
GOTERM_BP_FAT	GO:0071375~cellular response to peptide hormone stimulus	8	0.184947	ENSBTAG00000038337, ENSBTAG00000003942, ENSBTAG00000018405, ENSBTAG00000021308, ENSBTAG00000014119, ENSBTAG00000021527, ENSBTAG00000014023, ENSBTAG00000003177	1.71726	0.999516
GOTERM_BP_FAT	GO:0046467~membrane lipid biosynthetic process	6	0.185947	ENSBTAG00000011620, ENSBTAG00000006987, ENSBTAG00000012705, ENSBTAG00000018299, ENSBTAG00000017656, ENSBTAG00000004494	1.97981	0.999516
GOTERM_BP_FAT	GO:0046467~membrane lipid biosynthetic process	6	0.185947	ENSBTAG00000011620, ENSBTAG00000006987, ENSBTAG00000012705, ENSBTAG00000018299, ENSBTAG00000017656, ENSBTAG00000004494	1.97981	0.999516
GOTERM_BP_FAT	GO:0099504~synaptic vesicle cycle	6	0.185947	ENSBTAG00000025445, ENSBTAG00000009034, ENSBTAG00000010029, ENSBTAG00000006007, ENSBTAG00000048798, ENSBTAG00000011397	1.97981	0.999516
GOTERM_MF_FAT	GO:0044769~ATPase activity, coupled to transmembrane movement of ions, rotational mechanism	3	0.187153	ENSBTAG00000035572, ENSBTAG00000018889, ENSBTAG00000014553	3.78162	0.980163
GOTERM_BP_FAT	GO:1903509~liposaccharide metabolic process	5	0.187979	ENSBTAG00000011620, ENSBTAG00000030434, ENSBTAG00000018299, ENSBTAG00000017656, ENSBTAG00000004494	2.21812	0.999516
GOTERM_BP_FAT	GO:0043401~steroid hormone mediated signaling pathway	5	0.187979	ENSBTAG00000013236, ENSBTAG00000013888, ENSBTAG00000024603, ENSBTAG00000020117, ENSBTAG00000014023	2.21812	0.999516
GOTERM_BP_FAT	GO:0006672~ceramide metabolic process	5	0.187979	ENSBTAG00000006987, ENSBTAG00000007512, ENSBTAG00000012705, ENSBTAG00000017656, ENSBTAG00000004494	2.21812	0.999516
GOTERM_BP_FAT	GO:0000070~mitotic sister chromatid segregation	7	0.188551	ENSBTAG00000008088, ENSBTAG00000015859, ENSBTAG00000010624, ENSBTAG00000031579, ENSBTAG00000010380, ENSBTAG00000015384, ENSBTAG00000003908	1.81483	0.999516
GOTERM_BP_FAT	GO:0045880~positive regulation of smoothened signaling pathway	3	0.190034	ENSBTAG00000014182, ENSBTAG00000013888, ENSBTAG00000006631	3.74308	0.999516
GOTERM_BP_FAT	GO:0055075~potassium ion homeostasis	3	0.190034	ENSBTAG00000006775, ENSBTAG00000018045, ENSBTAG00000049547	3.74308	0.999516
GOTERM_BP_FAT	GO:0098739~import across plasma membrane	6	0.190237	ENSBTAG00000039190, ENSBTAG00000004629, ENSBTAG00000006775, ENSBTAG00000007302, ENSBTAG00000018045, ENSBTAG00000049547	1.96358	0.999516
GOTERM_BP_FAT	GO:0043624~cellular protein complex disassembly	6	0.190237	ENSBTAG00000018071, ENSBTAG00000008088, ENSBTAG00000011415, ENSBTAG00000006007, ENSBTAG00000021694, ENSBTAG00000003265	1.96358	0.999516
GOTERM_BP_FAT	GO:0018130~heterocycle biosynthetic process	97	0.192231	ENSBTAG00000013888, ENSBTAG00000014738, ENSBTAG00000014735, ENSBTAG00000020578, ENSBTAG00000009426, ENSBTAG00000019909, ENSBTAG00000006718, ENSBTAG00000005504, ENSBTAG00000003845, ENSBTAG00000007930, ENSBTAG00000003177, ENSBTAG00000050327, ENSBTAG00000016760, ENSBTAG00000010380, ENSBTAG00000037965, ENSBTAG00000014677, ENSBTAG00000002296, ENSBTAG00000006411, ENSBTAG00000001522, ENSBTAG00000003304,…	1.09526	0.999516
GOTERM_BP_FAT	GO:0006479~protein methylation	7	0.192348	ENSBTAG00000009638, ENSBTAG00000011415, ENSBTAG00000003901, ENSBTAG00000020578, ENSBTAG00000009426, ENSBTAG00000014023, ENSBTAG00000009246	1.80312	0.999516
GOTERM_BP_FAT	GO:0008213~protein alkylation	7	0.192348	ENSBTAG00000009638, ENSBTAG00000011415, ENSBTAG00000003901, ENSBTAG00000020578, ENSBTAG00000009426, ENSBTAG00000014023, ENSBTAG00000009246	1.80312	0.999516
GOTERM_BP_FAT	GO:0051649~establishment of localization in cell	48	0.192742	ENSBTAG00000018915, ENSBTAG00000010477, ENSBTAG00000015843, ENSBTAG00000008371, ENSBTAG00000014956, ENSBTAG00000027173, ENSBTAG00000003180, ENSBTAG00000004333, ENSBTAG00000006414, ENSBTAG00000053918, ENSBTAG00000023963, ENSBTAG00000002896, ENSBTAG00000003764, ENSBTAG00000004876, ENSBTAG00000032427, ENSBTAG00000002833, ENSBTAG00000001948, ENSBTAG00000010370, ENSBTAG00000050991, ENSBTAG00000003908,…	1.16079	0.999516
GOTERM_BP_FAT	GO:0071482~cellular response to light stimulus	5	0.193051	ENSBTAG00000020999, ENSBTAG00000010380, ENSBTAG00000023963, ENSBTAG00000009500, ENSBTAG00000014023	2.19375	0.999516
GOTERM_BP_FAT	GO:2001252~positive regulation of chromosome organization	8	0.195265	ENSBTAG00000014677, ENSBTAG00000003901, ENSBTAG00000018903, ENSBTAG00000014549, ENSBTAG00000010380, ENSBTAG00000019909, ENSBTAG00000009500, ENSBTAG00000014023	1.69	0.999516
GOTERM_BP_FAT	GO:2001252~positive regulation of chromosome organization	8	0.195265	ENSBTAG00000014677, ENSBTAG00000003901, ENSBTAG00000018903, ENSBTAG00000014549, ENSBTAG00000010380, ENSBTAG00000019909, ENSBTAG00000009500, ENSBTAG00000014023	1.69	0.999516
GOTERM_BP_FAT	GO:2001252~positive regulation of chromosome organization	8	0.195265	ENSBTAG00000014677, ENSBTAG00000003901, ENSBTAG00000018903, ENSBTAG00000014549, ENSBTAG00000010380, ENSBTAG00000019909, ENSBTAG00000009500, ENSBTAG00000014023	1.69	0.999516
GOTERM_MF_FAT	GO:0061631~ubiquitin conjugating enzyme activity	3	0.195381	ENSBTAG00000027932, ENSBTAG00000004161, ENSBTAG00000004024	3.67658	0.980163
KEGG_PATHWAY	bta05211:Renal cell carcinoma	4	0.195872	ENSBTAG00000025445, ENSBTAG00000000783, ENSBTAG00000018984, ENSBTAG00000024450	2.60837	1
GOTERM_BP_FAT	GO:0032200~telomere organization	6	0.198922	ENSBTAG00000018903, ENSBTAG00000014549, ENSBTAG00000010380, ENSBTAG00000009426, ENSBTAG00000019909, ENSBTAG00000009246	1.93191	0.999516
GOTERM_BP_FAT	GO:0032200~telomere organization	6	0.198922	ENSBTAG00000018903, ENSBTAG00000014549, ENSBTAG00000010380, ENSBTAG00000009426, ENSBTAG00000019909, ENSBTAG00000009246	1.93191	0.999516
GOTERM_BP_FAT	GO:0016571~histone methylation	6	0.198922	ENSBTAG00000009638, ENSBTAG00000003901, ENSBTAG00000020578, ENSBTAG00000009426, ENSBTAG00000014023, ENSBTAG00000009246	1.93191	0.999516
GOTERM_MF_FAT	GO:0015081~sodium ion transmembrane transporter activity	6	0.198996	ENSBTAG00000039190, ENSBTAG00000015843, ENSBTAG00000004629, ENSBTAG00000010798, ENSBTAG00000008690, ENSBTAG00000021775	1.93222	0.980163
GOTERM_BP_FAT	GO:1902883~negative regulation of response to oxidative stress	3	0.199158	ENSBTAG00000013301, ENSBTAG00000003519, ENSBTAG00000014023	3.62965	0.999516
GOTERM_MF_FAT	GO:0016773~phosphotransferase activity, alcohol group as acceptor	20	0.201187	ENSBTAG00000013238, ENSBTAG00000039727, ENSBTAG00000013999, ENSBTAG00000020417, ENSBTAG00000014119, ENSBTAG00000021527, ENSBTAG00000024450, ENSBTAG00000014927, ENSBTAG00000007288, ENSBTAG00000006099, ENSBTAG00000007320, ENSBTAG00000003942, ENSBTAG00000004749, ENSBTAG00000007636, ENSBTAG00000018984, ENSBTAG00000018037, ENSBTAG00000015026, ENSBTAG00000031573, ENSBTAG00000052622, ENSBTAG00000018049	1.29953	0.980163
KEGG_PATHWAY	bta00562:Inositol phosphate metabolism	4	0.201393	ENSBTAG00000003942, ENSBTAG00000018984, ENSBTAG00000006099, ENSBTAG00000007320	2.57214	1
GOTERM_BP_FAT	GO:0000381~regulation of alternative mRNA splicing, via spliceosome	4	0.201885	ENSBTAG00000043990, ENSBTAG00000002170, ENSBTAG00000020117, ENSBTAG00000008369	2.57588	0.999516
GOTERM_BP_FAT	GO:0048167~regulation of synaptic plasticity	6	0.203315	ENSBTAG00000013534, ENSBTAG00000010029, ENSBTAG00000014192, ENSBTAG00000004334, ENSBTAG00000013991, ENSBTAG00000008224	1.91646	0.999516
GOTERM_BP_FAT	GO:0048167~regulation of synaptic plasticity	6	0.203315	ENSBTAG00000013534, ENSBTAG00000010029, ENSBTAG00000014192, ENSBTAG00000004334, ENSBTAG00000013991, ENSBTAG00000008224	1.91646	0.999516
GOTERM_BP_FAT	GO:0048167~regulation of synaptic plasticity	6	0.203315	ENSBTAG00000013534, ENSBTAG00000010029, ENSBTAG00000014192, ENSBTAG00000004334, ENSBTAG00000013991, ENSBTAG00000008224	1.91646	0.999516
GOTERM_BP_FAT	GO:0045765~regulation of angiogenesis	9	0.205628	ENSBTAG00000030518, ENSBTAG00000004936, ENSBTAG00000011324, ENSBTAG00000010866, ENSBTAG00000019909, ENSBTAG00000013991, ENSBTAG00000014782, ENSBTAG00000014023, ENSBTAG00000012211	1.58998	0.999516
GOTERM_BP_FAT	GO:0045765~regulation of angiogenesis	9	0.205628	ENSBTAG00000030518, ENSBTAG00000004936, ENSBTAG00000011324, ENSBTAG00000010866, ENSBTAG00000019909, ENSBTAG00000013991, ENSBTAG00000014782, ENSBTAG00000014023, ENSBTAG00000012211	1.58998	0.999516
GOTERM_BP_FAT	GO:0045787~positive regulation of cell cycle	10	0.205849	ENSBTAG00000013236, ENSBTAG00000000783, ENSBTAG00000013888, ENSBTAG00000014735, ENSBTAG00000006631, ENSBTAG00000010380, ENSBTAG00000009426, ENSBTAG00000013991, ENSBTAG00000021694, ENSBTAG00000008884	1.52974	0.999516
KEGG_PATHWAY	bta05218:Melanoma	4	0.20695	ENSBTAG00000020999, ENSBTAG00000021527, ENSBTAG00000018984, ENSBTAG00000024450	2.5369	1
GOTERM_BP_FAT	GO:0045935~positive regulation of nucleobase-containing compound metabolic process	40	0.207007	ENSBTAG00000014677, ENSBTAG00000013888, ENSBTAG00000010215, ENSBTAG00000014738, ENSBTAG00000002296, ENSBTAG00000008810, ENSBTAG00000006631, ENSBTAG00000008138, ENSBTAG00000023745, ENSBTAG00000009500, ENSBTAG00000019909, ENSBTAG00000021620, ENSBTAG00000003745, ENSBTAG00000003764, ENSBTAG00000006718, ENSBTAG00000032427, ENSBTAG00000005504, ENSBTAG00000018074, ENSBTAG00000013236, ENSBTAG00000013238,…	1.17258	0.999516
GOTERM_BP_FAT	GO:0060428~lung epithelium development	3	0.208332	ENSBTAG00000013888, ENSBTAG00000021993, ENSBTAG00000012211	3.5229	0.999516
GOTERM_BP_FAT	GO:0031507~heterochromatin assembly	4	0.208355	ENSBTAG00000044118, ENSBTAG00000009426, ENSBTAG00000019909, ENSBTAG00000009246	2.535	0.999516
GOTERM_BP_FAT	GO:0045766~positive regulation of angiogenesis	6	0.212197	ENSBTAG00000004936, ENSBTAG00000011324, ENSBTAG00000010866, ENSBTAG00000019909, ENSBTAG00000013991, ENSBTAG00000014023	1.88628	0.999516
GOTERM_MF_FAT	GO:0008238~exopeptidase activity	5	0.213994	ENSBTAG00000039426, ENSBTAG00000013301, ENSBTAG00000013403, ENSBTAG00000002824, ENSBTAG00000004438	2.1009	0.980163
GOTERM_BP_FAT	GO:1900181~negative regulation of protein localization to nucleus	3	0.217549	ENSBTAG00000014182, ENSBTAG00000034493, ENSBTAG00000027173	3.42224	0.999516
GOTERM_BP_FAT	GO:0002495~antigen processing and presentation of peptide antigen via MHC class II	3	0.217549	ENSBTAG00000019537, ENSBTAG00000050485, ENSBTAG00000049878	3.42224	0.999516
GOTERM_BP_FAT	GO:0002686~negative regulation of leukocyte migration	3	0.217549	ENSBTAG00000001455, ENSBTAG00000011324, ENSBTAG00000014890	3.42224	0.999516
GOTERM_BP_FAT	GO:0071214~cellular response to abiotic stimulus	9	0.217645	ENSBTAG00000000563, ENSBTAG00000027173, ENSBTAG00000020999, ENSBTAG00000044118, ENSBTAG00000010380, ENSBTAG00000014927, ENSBTAG00000023963, ENSBTAG00000009500, ENSBTAG00000014023	1.56915	0.999516
GOTERM_BP_FAT	GO:0043244~regulation of protein complex disassembly	5	0.219015	ENSBTAG00000018071, ENSBTAG00000007636, ENSBTAG00000011415, ENSBTAG00000021694, ENSBTAG00000003265	2.07949	0.999516
GOTERM_MF_FAT	GO:0004520~endodeoxyribonuclease activity	3	0.220305	ENSBTAG00000044118, ENSBTAG00000020015, ENSBTAG00000021974	3.39376	0.980163
GOTERM_BP_FAT	GO:0033036~macromolecule localization	67	0.220307	ENSBTAG00000011620, ENSBTAG00000021308, ENSBTAG00000027173, ENSBTAG00000009307, ENSBTAG00000004333, ENSBTAG00000009426, ENSBTAG00000023963, ENSBTAG00000050435, ENSBTAG00000003764, ENSBTAG00000006718, ENSBTAG00000005504, ENSBTAG00000001948, ENSBTAG00000014890, ENSBTAG00000050991, ENSBTAG00000015346, ENSBTAG00000012035, ENSBTAG00000009034, ENSBTAG00000020905, ENSBTAG00000013534, ENSBTAG00000034493,…	1.11229	0.999516
GOTERM_BP_FAT	GO:0009247~glycolipid biosynthetic process	4	0.22143	ENSBTAG00000011620, ENSBTAG00000018299, ENSBTAG00000017656, ENSBTAG00000004494	2.457	0.999516
GOTERM_BP_FAT	GO:0006661~phosphatidylinositol biosynthetic process	4	0.22143	ENSBTAG00000003942, ENSBTAG00000011620, ENSBTAG00000018984, ENSBTAG00000018299	2.457	0.999516
GOTERM_BP_FAT	GO:0045638~negative regulation of myeloid cell differentiation	4	0.22143	ENSBTAG00000001455, ENSBTAG00000011419, ENSBTAG00000053595, ENSBTAG00000012211	2.457	0.999516
GOTERM_BP_FAT	GO:0031497~chromatin assembly	9	0.222097	ENSBTAG00000010885, ENSBTAG00000013757, ENSBTAG00000008181, ENSBTAG00000044118, ENSBTAG00000009426, ENSBTAG00000019909, ENSBTAG00000015346, ENSBTAG00000009127, ENSBTAG00000009246	1.55557	0.999516
GOTERM_BP_FAT	GO:0022411~cellular component disassembly	11	0.222254	ENSBTAG00000018071, ENSBTAG00000005718, ENSBTAG00000008088, ENSBTAG00000007636, ENSBTAG00000011415, ENSBTAG00000002296, ENSBTAG00000020015, ENSBTAG00000006007, ENSBTAG00000021694, ENSBTAG00000006135, ENSBTAG00000003265	1.4591	0.999516
GOTERM_MF_FAT	GO:0046332~SMAD binding	4	0.222567	ENSBTAG00000038716, ENSBTAG00000019853, ENSBTAG00000020117, ENSBTAG00000044118	2.45105	0.980163
GOTERM_MF_FAT	GO:0015078~hydrogen ion transmembrane transporter activity	5	0.223546	ENSBTAG00000039190, ENSBTAG00000035572, ENSBTAG00000004629, ENSBTAG00000018889, ENSBTAG00000014553	2.06163	0.980163
GOTERM_BP_FAT	GO:2001022~positive regulation of response to DNA damage stimulus	6	0.225746	ENSBTAG00000003745, ENSBTAG00000000753, ENSBTAG00000018074, ENSBTAG00000044118, ENSBTAG00000010380, ENSBTAG00000014023	1.84275	0.999516
GOTERM_BP_FAT	GO:0002262~myeloid cell homeostasis	6	0.225746	ENSBTAG00000013236, ENSBTAG00000018984, ENSBTAG00000020117, ENSBTAG00000004334, ENSBTAG00000011419, ENSBTAG00000012211	1.84275	0.999516
GOTERM_BP_FAT	GO:1901657~glycosyl compound metabolic process	6	0.225746	ENSBTAG00000017938, ENSBTAG00000037509, ENSBTAG00000030434, ENSBTAG00000018101, ENSBTAG00000039356, ENSBTAG00000048655, ENSBTAG00000003342	1.84275	0.999516
GOTERM_BP_FAT	GO:0043392~negative regulation of DNA binding	3	0.226801	ENSBTAG00000034493, ENSBTAG00000031544, ENSBTAG00000044118	3.32718	0.999516
GOTERM_BP_FAT	GO:0090342~regulation of cell aging	3	0.226801	ENSBTAG00000004749, ENSBTAG00000001945, ENSBTAG00000014023	3.32718	0.999516
GOTERM_BP_FAT	GO:0035987~endodermal cell differentiation	3	0.226801	ENSBTAG00000044118, ENSBTAG00000047998, ENSBTAG00000013662	3.32718	0.999516
GOTERM_BP_FAT	GO:0042771~intrinsic apoptotic signaling pathway in response to DNA damage by p53 class mediator	3	0.226801	ENSBTAG00000005812, ENSBTAG00000009500, ENSBTAG00000014023	3.32718	0.999516
GOTERM_BP_FAT	GO:0000027~ribosomal large subunit assembly	3	0.226801	ENSBTAG00000020905, ENSBTAG00000004290, ENSBTAG00000016584	3.32718	0.999516
GOTERM_BP_FAT	GO:0051090~regulation of sequence-specific DNA binding transcription factor activity	12	0.226892	ENSBTAG00000000753, ENSBTAG00000000563, ENSBTAG00000007636, ENSBTAG00000013888, ENSBTAG00000027173, ENSBTAG00000002296, ENSBTAG00000031544, ENSBTAG00000006631, ENSBTAG00000020117, ENSBTAG00000009426, ENSBTAG00000009500, ENSBTAG00000014023	1.4175	0.999516
GOTERM_BP_FAT	GO:0008202~steroid metabolic process	9	0.226999	ENSBTAG00000013236, ENSBTAG00000018043, ENSBTAG00000017938, ENSBTAG00000018283, ENSBTAG00000037509, ENSBTAG00000003108, ENSBTAG00000005685, ENSBTAG00000014890, ENSBTAG00000039356, ENSBTAG00000014023	1.54886	0.999516
GOTERM_BP_FAT	GO:0090287~regulation of cellular response to growth factor stimulus	9	0.228552	ENSBTAG00000011324, ENSBTAG00000038716, ENSBTAG00000014735, ENSBTAG00000010866, ENSBTAG00000019853, ENSBTAG00000020117, ENSBTAG00000004104, ENSBTAG00000014023, ENSBTAG00000039435	1.54221	0.999516
KEGG_PATHWAY	bta00140:Steroid hormone biosynthesis	4	0.229504	ENSBTAG00000017938, ENSBTAG00000003108, ENSBTAG00000005685, ENSBTAG00000014890	2.40512	1
GOTERM_BP_FAT	GO:1901343~negative regulation of vasculature development	5	0.229654	ENSBTAG00000030518, ENSBTAG00000011324, ENSBTAG00000004368, ENSBTAG00000014782, ENSBTAG00000012211	2.03705	0.999516
GOTERM_BP_FAT	GO:0031669~cellular response to nutrient levels	7	0.231812	ENSBTAG00000005718, ENSBTAG00000018405, ENSBTAG00000002833, ENSBTAG00000008860, ENSBTAG00000014023, ENSBTAG00000006135, ENSBTAG00000033543	1.69384	0.999516
GOTERM_BP_FAT	GO:0009057~macromolecule catabolic process	33	0.234047	ENSBTAG00000011785, ENSBTAG00000008371, ENSBTAG00000011625, ENSBTAG00000020015, ENSBTAG00000023745, ENSBTAG00000023963, ENSBTAG00000019909, ENSBTAG00000001287, ENSBTAG00000021620, ENSBTAG00000005782, ENSBTAG00000003764, ENSBTAG00000000237, ENSBTAG00000005504, ENSBTAG00000006417, ENSBTAG00000002833, ENSBTAG00000020905, ENSBTAG00000022808, ENSBTAG00000013534, ENSBTAG00000011415, ENSBTAG00000008369,…	1.1838	0.999516
GOTERM_BP_FAT	GO:2001021~negative regulation of response to DNA damage stimulus	4	0.234662	ENSBTAG00000020806, ENSBTAG00000044118, ENSBTAG00000009500, ENSBTAG00000014023	2.38365	0.999516
GOTERM_BP_FAT	GO:0051254~positive regulation of RNA metabolic process	34	0.235405	ENSBTAG00000014677, ENSBTAG00000013888, ENSBTAG00000010215, ENSBTAG00000014738, ENSBTAG00000002296, ENSBTAG00000008810, ENSBTAG00000006631, ENSBTAG00000008138, ENSBTAG00000023745, ENSBTAG00000009500, ENSBTAG00000021620, ENSBTAG00000003764, ENSBTAG00000032427, ENSBTAG00000005504, ENSBTAG00000013236, ENSBTAG00000013238, ENSBTAG00000011214, ENSBTAG00000018405, ENSBTAG00000013757, ENSBTAG00000014549,…	1.17227	0.999516
GOTERM_BP_FAT	GO:0010604~positive regulation of macromolecule metabolic process	70	0.235656	ENSBTAG00000021308, ENSBTAG00000013888, ENSBTAG00000014738, ENSBTAG00000010215, ENSBTAG00000027173, ENSBTAG00000021700, ENSBTAG00000008810, ENSBTAG00000006631, ENSBTAG00000008138, ENSBTAG00000004334, ENSBTAG00000009426, ENSBTAG00000009500, ENSBTAG00000023963, ENSBTAG00000019909, ENSBTAG00000021620, ENSBTAG00000003764, ENSBTAG00000006718, ENSBTAG00000005504, ENSBTAG00000002833, ENSBTAG00000020905,…	1.10163	0.999516
GOTERM_MF_FAT	GO:0061650~ubiquitin-like protein conjugating enzyme activity	3	0.237064	ENSBTAG00000027932, ENSBTAG00000004161, ENSBTAG00000004024	3.22821	0.980163
GOTERM_BP_FAT	GO:0034754~cellular hormone metabolic process	5	0.240419	ENSBTAG00000013236, ENSBTAG00000017938, ENSBTAG00000037509, ENSBTAG00000003108, ENSBTAG00000014890, ENSBTAG00000039356	1.99631	0.999516
GOTERM_BP_FAT	GO:0006366~transcription from RNA polymerase II promoter	41	0.240878	ENSBTAG00000013888, ENSBTAG00000010215, ENSBTAG00000014735, ENSBTAG00000002296, ENSBTAG00000020578, ENSBTAG00000006631, ENSBTAG00000008138, ENSBTAG00000009426, ENSBTAG00000009500, ENSBTAG00000019909, ENSBTAG00000007686, ENSBTAG00000000753, ENSBTAG00000003986, ENSBTAG00000003764, ENSBTAG00000032427, ENSBTAG00000024603, ENSBTAG00000003901, ENSBTAG00000039435, ENSBTAG00000013236, ENSBTAG00000013238,…	1.14474	0.999516
GOTERM_BP_FAT	GO:0006366~transcription from RNA polymerase II promoter	41	0.240878	ENSBTAG00000013888, ENSBTAG00000010215, ENSBTAG00000014735, ENSBTAG00000002296, ENSBTAG00000020578, ENSBTAG00000006631, ENSBTAG00000008138, ENSBTAG00000009426, ENSBTAG00000009500, ENSBTAG00000019909, ENSBTAG00000007686, ENSBTAG00000000753, ENSBTAG00000003986, ENSBTAG00000003764, ENSBTAG00000032427, ENSBTAG00000024603, ENSBTAG00000003901, ENSBTAG00000039435, ENSBTAG00000013236, ENSBTAG00000013238,…	1.14474	0.999516
GOTERM_BP_FAT	GO:2000177~regulation of neural precursor cell proliferation	4	0.241331	ENSBTAG00000014182, ENSBTAG00000006631, ENSBTAG00000013991, ENSBTAG00000009500	2.3486	0.999516
GOTERM_BP_FAT	GO:0006805~xenobiotic metabolic process	4	0.241331	ENSBTAG00000026527, ENSBTAG00000018283, ENSBTAG00000009725, ENSBTAG00000052375	2.3486	0.999516
GOTERM_BP_FAT	GO:0032984~macromolecular complex disassembly	7	0.244124	ENSBTAG00000018071, ENSBTAG00000008088, ENSBTAG00000007636, ENSBTAG00000011415, ENSBTAG00000006007, ENSBTAG00000021694, ENSBTAG00000003265	1.66359	0.999516
GOTERM_BP_FAT	GO:0032845~negative regulation of homeostatic process	6	0.244194	ENSBTAG00000014956, ENSBTAG00000018903, ENSBTAG00000031544, ENSBTAG00000011419, ENSBTAG00000003519, ENSBTAG00000012211	1.78774	0.999516
GOTERM_MF_FAT	GO:0001784~phosphotyrosine binding	3	0.24547	ENSBTAG00000021308, ENSBTAG00000039696, ENSBTAG00000015026	3.15135	0.980163
GOTERM_MF_FAT	GO:0048037~cofactor binding	9	0.245733	ENSBTAG00000014644, ENSBTAG00000004415, ENSBTAG00000004625, ENSBTAG00000009725, ENSBTAG00000018101, ENSBTAG00000019909, ENSBTAG00000009500, ENSBTAG00000047676, ENSBTAG00000014023	1.50977	0.980163
GOTERM_BP_FAT	GO:1903828~negative regulation of cellular protein localization	5	0.245845	ENSBTAG00000014182, ENSBTAG00000034493, ENSBTAG00000005316, ENSBTAG00000005504, ENSBTAG00000027173	1.97654	0.999516
GOTERM_BP_FAT	GO:0031109~microtubule polymerization or depolymerization	5	0.245845	ENSBTAG00000008088, ENSBTAG00000019822, ENSBTAG00000021694, ENSBTAG00000003908, ENSBTAG00000008884	1.97654	0.999516
GOTERM_BP_FAT	GO:0060271~cilium assembly	11	0.246194	ENSBTAG00000018904, ENSBTAG00000003215, ENSBTAG00000001322, ENSBTAG00000049540, ENSBTAG00000015859, ENSBTAG00000005316, ENSBTAG00000014054, ENSBTAG00000018942, ENSBTAG00000012063, ENSBTAG00000014553, ENSBTAG00000003908	1.41674	0.999516
GOTERM_BP_FAT	GO:0014013~regulation of gliogenesis	4	0.248031	ENSBTAG00000013534, ENSBTAG00000038716, ENSBTAG00000009426, ENSBTAG00000013991	2.31456	0.999516
GOTERM_BP_FAT	GO:0048729~tissue morphogenesis	16	0.250405	ENSBTAG00000013236, ENSBTAG00000021707, ENSBTAG00000014738, ENSBTAG00000013888, ENSBTAG00000014735, ENSBTAG00000021766, ENSBTAG00000009502, ENSBTAG00000044118, ENSBTAG00000019909, ENSBTAG00000007433, ENSBTAG00000047998, ENSBTAG00000049540, ENSBTAG00000040060, ENSBTAG00000007319, ENSBTAG00000018984, ENSBTAG00000012211	1.29578	0.999516
GOTERM_BP_FAT	GO:0044702~single organism reproductive process	29	0.253023	ENSBTAG00000013301, ENSBTAG00000013888, ENSBTAG00000014738, ENSBTAG00000014955, ENSBTAG00000014735, ENSBTAG00000008678, ENSBTAG00000006631, ENSBTAG00000023963, ENSBTAG00000021620, ENSBTAG00000027932, ENSBTAG00000003745, ENSBTAG00000025954, ENSBTAG00000003108, ENSBTAG00000014890, ENSBTAG00000014054, ENSBTAG00000019822, ENSBTAG00000031579, ENSBTAG00000039873, ENSBTAG00000014029, ENSBTAG00000013236,…	1.18633	0.999516
GOTERM_BP_FAT	GO:0045646~regulation of erythrocyte differentiation	3	0.254691	ENSBTAG00000013236, ENSBTAG00000011419, ENSBTAG00000012211	3.07125	0.999516
GOTERM_BP_FAT	GO:0000184~nuclear-transcribed mRNA catabolic process, nonsense-mediated decay	3	0.254691	ENSBTAG00000011415, ENSBTAG00000008369, ENSBTAG00000030435	3.07125	0.999516
GOTERM_BP_FAT	GO:1904018~positive regulation of vasculature development	6	0.258283	ENSBTAG00000004936, ENSBTAG00000011324, ENSBTAG00000010866, ENSBTAG00000019909, ENSBTAG00000013991, ENSBTAG00000014023	1.74859	0.999516
GOTERM_BP_FAT	GO:0043933~macromolecular complex subunit organization	49	0.258327	ENSBTAG00000012830, ENSBTAG00000004290, ENSBTAG00000002272, ENSBTAG00000049878, ENSBTAG00000050435, ENSBTAG00000018334, ENSBTAG00000019822, ENSBTAG00000015346, ENSBTAG00000017567, ENSBTAG00000038337, ENSBTAG00000020905, ENSBTAG00000032396, ENSBTAG00000008181, ENSBTAG00000010029, ENSBTAG00000006007, ENSBTAG00000008426, ENSBTAG00000003177, ENSBTAG00000049540, ENSBTAG00000006404, ENSBTAG00000009638,…	1.12242	0.999516
GOTERM_BP_FAT	GO:0048732~gland development	11	0.258368	ENSBTAG00000013236, ENSBTAG00000000783, ENSBTAG00000015843, ENSBTAG00000013888, ENSBTAG00000014735, ENSBTAG00000008139, ENSBTAG00000014890, ENSBTAG00000006631, ENSBTAG00000009426, ENSBTAG00000053595, ENSBTAG00000012211	1.40316	0.999516
GOTERM_BP_FAT	GO:0051054~positive regulation of DNA metabolic process	9	0.25969	ENSBTAG00000003745, ENSBTAG00000006718, ENSBTAG00000018903, ENSBTAG00000018074, ENSBTAG00000014549, ENSBTAG00000006631, ENSBTAG00000010380, ENSBTAG00000019909, ENSBTAG00000014023	1.48486	0.999516
GOTERM_BP_FAT	GO:0051054~positive regulation of DNA metabolic process	9	0.25969	ENSBTAG00000003745, ENSBTAG00000006718, ENSBTAG00000018903, ENSBTAG00000018074, ENSBTAG00000014549, ENSBTAG00000006631, ENSBTAG00000010380, ENSBTAG00000019909, ENSBTAG00000014023	1.48486	0.999516
KEGG_PATHWAY	bta04930:Type II diabetes mellitus	3	0.259959	ENSBTAG00000021308, ENSBTAG00000014119, ENSBTAG00000018984	3.01947	1
GOTERM_MF_FAT	GO:0050662~coenzyme binding	7	0.260472	ENSBTAG00000014644, ENSBTAG00000009725, ENSBTAG00000018101, ENSBTAG00000019909, ENSBTAG00000009500, ENSBTAG00000047676, ENSBTAG00000014023	1.62543	0.980163
GOTERM_MF_FAT	GO:0001664~G-protein coupled receptor binding	9	0.261426	ENSBTAG00000019471, ENSBTAG00000034077, ENSBTAG00000053405, ENSBTAG00000049265, ENSBTAG00000050605, ENSBTAG00000051241, ENSBTAG00000053557, ENSBTAG00000051016, ENSBTAG00000053456	1.48161	0.980163
GOTERM_BP_FAT	GO:0032272~negative regulation of protein polymerization	4	0.261511	ENSBTAG00000050435, ENSBTAG00000018071, ENSBTAG00000003908, ENSBTAG00000003265	2.24936	0.999516
GOTERM_MF_FAT	GO:0030374~ligand-dependent nuclear receptor transcription coactivator activity	3	0.262308	ENSBTAG00000013236, ENSBTAG00000007930, ENSBTAG00000009500	3.00811	0.980163
GOTERM_BP_FAT	GO:0070925~organelle assembly	24	0.262839	ENSBTAG00000018904, ENSBTAG00000020905, ENSBTAG00000015859, ENSBTAG00000004290, ENSBTAG00000002296, ENSBTAG00000008884, ENSBTAG00000006135, ENSBTAG00000001522, ENSBTAG00000003942, ENSBTAG00000018071, ENSBTAG00000001322, ENSBTAG00000003215, ENSBTAG00000049540, ENSBTAG00000006404, ENSBTAG00000005316, ENSBTAG00000005504, ENSBTAG00000014054, ENSBTAG00000019843, ENSBTAG00000016584, ENSBTAG00000018942,…	1.20532	0.999516
GOTERM_BP_FAT	GO:0071495~cellular response to endogenous stimulus	27	0.26286	ENSBTAG00000011324, ENSBTAG00000021308, ENSBTAG00000013888, ENSBTAG00000014119, ENSBTAG00000021527, ENSBTAG00000020117, ENSBTAG00000009426, ENSBTAG00000003942, ENSBTAG00000024603, ENSBTAG00000017567, ENSBTAG00000039435, ENSBTAG00000038337, ENSBTAG00000013236, ENSBTAG00000034077, ENSBTAG00000018405, ENSBTAG00000038716, ENSBTAG00000010866, ENSBTAG00000004104, ENSBTAG00000012829, ENSBTAG00000003177,…	1.18462	0.999516
GOTERM_BP_FAT	GO:0071495~cellular response to endogenous stimulus	27	0.26286	ENSBTAG00000011324, ENSBTAG00000021308, ENSBTAG00000013888, ENSBTAG00000014119, ENSBTAG00000021527, ENSBTAG00000020117, ENSBTAG00000009426, ENSBTAG00000003942, ENSBTAG00000024603, ENSBTAG00000017567, ENSBTAG00000039435, ENSBTAG00000038337, ENSBTAG00000013236, ENSBTAG00000034077, ENSBTAG00000018405, ENSBTAG00000038716, ENSBTAG00000010866, ENSBTAG00000004104, ENSBTAG00000012829, ENSBTAG00000003177,…	1.18462	0.999516
GOTERM_BP_FAT	GO:0071478~cellular response to radiation	6	0.263022	ENSBTAG00000020999, ENSBTAG00000044118, ENSBTAG00000010380, ENSBTAG00000023963, ENSBTAG00000009500, ENSBTAG00000014023	1.73592	0.999516
GOTERM_BP_FAT	GO:0071478~cellular response to radiation	6	0.263022	ENSBTAG00000020999, ENSBTAG00000044118, ENSBTAG00000010380, ENSBTAG00000023963, ENSBTAG00000009500, ENSBTAG00000014023	1.73592	0.999516
GOTERM_BP_FAT	GO:0071902~positive regulation of protein serine/threonine kinase activity	6	0.263022	ENSBTAG00000000783, ENSBTAG00000018069, ENSBTAG00000044118, ENSBTAG00000009426, ENSBTAG00000014023, ENSBTAG00000008884	1.73592	0.999516
GOTERM_BP_FAT	GO:2000179~positive regulation of neural precursor cell proliferation	3	0.26401	ENSBTAG00000006631, ENSBTAG00000013991, ENSBTAG00000009500	2.99446	0.999516
GOTERM_BP_FAT	GO:0010883~regulation of lipid storage	3	0.26401	ENSBTAG00000005718, ENSBTAG00000014023, ENSBTAG00000010681	2.99446	0.999516
GOTERM_BP_FAT	GO:0048514~blood vessel morphogenesis	15	0.264471	ENSBTAG00000013236, ENSBTAG00000011324, ENSBTAG00000014735, ENSBTAG00000010866, ENSBTAG00000008139, ENSBTAG00000019909, ENSBTAG00000030518, ENSBTAG00000004936, ENSBTAG00000000783, ENSBTAG00000001455, ENSBTAG00000016231, ENSBTAG00000013991, ENSBTAG00000014782, ENSBTAG00000012211, ENSBTAG00000014023	1.29912	0.999516
GOTERM_BP_FAT	GO:0051173~positive regulation of nitrogen compound metabolic process	42	0.265676	ENSBTAG00000014677, ENSBTAG00000013888, ENSBTAG00000010215, ENSBTAG00000014738, ENSBTAG00000002296, ENSBTAG00000008810, ENSBTAG00000006631, ENSBTAG00000008138, ENSBTAG00000023745, ENSBTAG00000009500, ENSBTAG00000019909, ENSBTAG00000021620, ENSBTAG00000003745, ENSBTAG00000003764, ENSBTAG00000006718, ENSBTAG00000032427, ENSBTAG00000024603, ENSBTAG00000005504, ENSBTAG00000018074, ENSBTAG00000013236,…	1.13228	0.999516
GOTERM_BP_FAT	GO:0050673~epithelial cell proliferation	11	0.267933	ENSBTAG00000003745, ENSBTAG00000013236, ENSBTAG00000000783, ENSBTAG00000010866, ENSBTAG00000018984, ENSBTAG00000006631, ENSBTAG00000004334, ENSBTAG00000019909, ENSBTAG00000014023, ENSBTAG00000012211, ENSBTAG00000013662	1.38984	0.999516
GOTERM_BP_FAT	GO:0001889~liver development	4	0.268287	ENSBTAG00000013236, ENSBTAG00000000783, ENSBTAG00000006631, ENSBTAG00000009426	2.21812	0.999516
GOTERM_BP_FAT	GO:0070828~heterochromatin organization	4	0.268287	ENSBTAG00000044118, ENSBTAG00000009426, ENSBTAG00000019909, ENSBTAG00000009246	2.21812	0.999516
GOTERM_BP_FAT	GO:0090092~regulation of transmembrane receptor protein serine/threonine kinase signaling pathway	8	0.268737	ENSBTAG00000011324, ENSBTAG00000038716, ENSBTAG00000014735, ENSBTAG00000010866, ENSBTAG00000019853, ENSBTAG00000020117, ENSBTAG00000014023, ENSBTAG00000039435	1.52828	0.999516
GOTERM_BP_FAT	GO:0007283~spermatogenesis	12	0.269837	ENSBTAG00000014029, ENSBTAG00000003745, ENSBTAG00000013301, ENSBTAG00000014738, ENSBTAG00000007319, ENSBTAG00000014054, ENSBTAG00000006631, ENSBTAG00000053595, ENSBTAG00000023963, ENSBTAG00000021620, ENSBTAG00000014023, ENSBTAG00000008224	1.35726	0.999516
GOTERM_BP_FAT	GO:0071103~DNA conformation change	11	0.270855	ENSBTAG00000010885, ENSBTAG00000013757, ENSBTAG00000008181, ENSBTAG00000044118, ENSBTAG00000020015, ENSBTAG00000015384, ENSBTAG00000009426, ENSBTAG00000019909, ENSBTAG00000015346, ENSBTAG00000009127, ENSBTAG00000009246	1.38545	0.999516
GOTERM_BP_FAT	GO:0030163~protein catabolic process	26	0.272505	ENSBTAG00000011785, ENSBTAG00000008371, ENSBTAG00000011625, ENSBTAG00000023745, ENSBTAG00000023963, ENSBTAG00000019909, ENSBTAG00000001287, ENSBTAG00000021620, ENSBTAG00000003764, ENSBTAG00000000237, ENSBTAG00000005504, ENSBTAG00000002833, ENSBTAG00000020905, ENSBTAG00000022808, ENSBTAG00000013534, ENSBTAG00000022689, ENSBTAG00000023632, ENSBTAG00000006101, ENSBTAG00000002286, ENSBTAG00000018040,…	1.18367	0.999516
GOTERM_BP_FAT	GO:2001242~regulation of intrinsic apoptotic signaling pathway	6	0.27256	ENSBTAG00000000753, ENSBTAG00000018334, ENSBTAG00000031544, ENSBTAG00000003519, ENSBTAG00000009500, ENSBTAG00000014023	1.71112	0.999516
GOTERM_BP_FAT	GO:1990573~potassium ion import across plasma membrane	3	0.27333	ENSBTAG00000006775, ENSBTAG00000018045, ENSBTAG00000049547	2.92143	0.999516
GOTERM_BP_FAT	GO:0099531~presynaptic process involved in chemical synaptic transmission	5	0.273346	ENSBTAG00000025445, ENSBTAG00000015843, ENSBTAG00000008371, ENSBTAG00000010029, ENSBTAG00000011397	1.88331	0.999516
GOTERM_MF_FAT	GO:0042393~histone binding	8	0.277835	ENSBTAG00000010885, ENSBTAG00000018074, ENSBTAG00000006246, ENSBTAG00000006005, ENSBTAG00000010380, ENSBTAG00000015346, ENSBTAG00000009127, ENSBTAG00000014023	1.50834	0.980163
GOTERM_BP_FAT	GO:0048232~male gamete generation	12	0.278523	ENSBTAG00000014029, ENSBTAG00000003745, ENSBTAG00000013301, ENSBTAG00000014738, ENSBTAG00000007319, ENSBTAG00000014054, ENSBTAG00000006631, ENSBTAG00000053595, ENSBTAG00000023963, ENSBTAG00000021620, ENSBTAG00000014023, ENSBTAG00000008224	1.34962	0.999516
GOTERM_BP_FAT	GO:0051261~protein depolymerization	5	0.278911	ENSBTAG00000018071, ENSBTAG00000008088, ENSBTAG00000006007, ENSBTAG00000021694, ENSBTAG00000003265	1.86571	0.999516
GOTERM_BP_FAT	GO:1905954~positive regulation of lipid localization	4	0.281896	ENSBTAG00000005718, ENSBTAG00000014890, ENSBTAG00000014023, ENSBTAG00000010681	2.15817	0.999516
GOTERM_BP_FAT	GO:1902904~negative regulation of supramolecular fiber organization	6	0.28217	ENSBTAG00000050435, ENSBTAG00000051779, ENSBTAG00000018071, ENSBTAG00000011324, ENSBTAG00000003908, ENSBTAG00000003265	1.68702	0.999516
GOTERM_BP_FAT	GO:0021695~cerebellar cortex development	3	0.282644	ENSBTAG00000011879, ENSBTAG00000006631, ENSBTAG00000009426	2.85187	0.999516
GOTERM_BP_FAT	GO:0009894~regulation of catabolic process	21	0.283097	ENSBTAG00000020905, ENSBTAG00000013534, ENSBTAG00000021308, ENSBTAG00000008371, ENSBTAG00000002296, ENSBTAG00000020117, ENSBTAG00000004256, ENSBTAG00000023745, ENSBTAG00000022689, ENSBTAG00000019909, ENSBTAG00000021620, ENSBTAG00000003942, ENSBTAG00000030518, ENSBTAG00000007636, ENSBTAG00000000944, ENSBTAG00000005504, ENSBTAG00000002833, ENSBTAG00000019853, ENSBTAG00000031544, ENSBTAG00000014023,…	1.2064	0.999516
GOTERM_BP_FAT	GO:0009894~regulation of catabolic process	21	0.283097	ENSBTAG00000020905, ENSBTAG00000013534, ENSBTAG00000021308, ENSBTAG00000008371, ENSBTAG00000002296, ENSBTAG00000020117, ENSBTAG00000004256, ENSBTAG00000023745, ENSBTAG00000022689, ENSBTAG00000019909, ENSBTAG00000021620, ENSBTAG00000003942, ENSBTAG00000030518, ENSBTAG00000007636, ENSBTAG00000000944, ENSBTAG00000005504, ENSBTAG00000002833, ENSBTAG00000019853, ENSBTAG00000031544, ENSBTAG00000014023,…	1.2064	0.999516
GOTERM_BP_FAT	GO:0006333~chromatin assembly or disassembly	9	0.284829	ENSBTAG00000010885, ENSBTAG00000013757, ENSBTAG00000008181, ENSBTAG00000044118, ENSBTAG00000009426, ENSBTAG00000019909, ENSBTAG00000015346, ENSBTAG00000009127, ENSBTAG00000009246	1.44312	0.999516
GOTERM_BP_FAT	GO:0007179~transforming growth factor beta receptor signaling pathway	6	0.287	ENSBTAG00000011324, ENSBTAG00000038716, ENSBTAG00000019853, ENSBTAG00000020117, ENSBTAG00000014023, ENSBTAG00000039435	1.67522	0.999516
GOTERM_BP_FAT	GO:0051640~organelle localization	16	0.287506	ENSBTAG00000018904, ENSBTAG00000009034, ENSBTAG00000034077, ENSBTAG00000008371, ENSBTAG00000010029, ENSBTAG00000010624, ENSBTAG00000003180, ENSBTAG00000006007, ENSBTAG00000021336, ENSBTAG00000008860, ENSBTAG00000048798, ENSBTAG00000021694, ENSBTAG00000025445, ENSBTAG00000032427, ENSBTAG00000003908, ENSBTAG00000011397	1.26	0.999516
GOTERM_BP_FAT	GO:0061008~hepaticobiliary system development	4	0.288723	ENSBTAG00000013236, ENSBTAG00000000783, ENSBTAG00000006631, ENSBTAG00000009426	2.1294	0.999516
GOTERM_BP_FAT	GO:0034620~cellular response to unfolded protein	4	0.288723	ENSBTAG00000010215, ENSBTAG00000031544, ENSBTAG00000011419, ENSBTAG00000023963	2.1294	0.999516
GOTERM_BP_FAT	GO:0022402~cell cycle process	28	0.289851	ENSBTAG00000014735, ENSBTAG00000006631, ENSBTAG00000009426, ENSBTAG00000027932, ENSBTAG00000005647, ENSBTAG00000019843, ENSBTAG00000031579, ENSBTAG00000015384, ENSBTAG00000015346, ENSBTAG00000003908, ENSBTAG00000013236, ENSBTAG00000018904, ENSBTAG00000022808, ENSBTAG00000008088, ENSBTAG00000015859, ENSBTAG00000010624, ENSBTAG00000023734, ENSBTAG00000044118, ENSBTAG00000023632, ENSBTAG00000021694,…	1.16089	0.999516
GOTERM_BP_FAT	GO:0022402~cell cycle process	28	0.289851	ENSBTAG00000014735, ENSBTAG00000006631, ENSBTAG00000009426, ENSBTAG00000027932, ENSBTAG00000005647, ENSBTAG00000019843, ENSBTAG00000031579, ENSBTAG00000015384, ENSBTAG00000015346, ENSBTAG00000003908, ENSBTAG00000013236, ENSBTAG00000018904, ENSBTAG00000022808, ENSBTAG00000008088, ENSBTAG00000015859, ENSBTAG00000010624, ENSBTAG00000023734, ENSBTAG00000044118, ENSBTAG00000023632, ENSBTAG00000021694,…	1.16089	0.999516
GOTERM_BP_FAT	GO:0046777~protein autophosphorylation	7	0.290729	ENSBTAG00000013238, ENSBTAG00000020417, ENSBTAG00000007636, ENSBTAG00000027173, ENSBTAG00000021527, ENSBTAG00000014927, ENSBTAG00000018049	1.56136	0.999516
GOTERM_BP_FAT	GO:0001706~endoderm formation	3	0.291948	ENSBTAG00000044118, ENSBTAG00000047998, ENSBTAG00000013662	2.78555	0.999516
GOTERM_BP_FAT	GO:0032720~negative regulation of tumor necrosis factor production	3	0.291948	ENSBTAG00000007636, ENSBTAG00000001945, ENSBTAG00000034493	2.78555	0.999516
GOTERM_BP_FAT	GO:0016236~macroautophagy	8	0.292144	ENSBTAG00000003942, ENSBTAG00000034493, ENSBTAG00000005504, ENSBTAG00000001948, ENSBTAG00000002296, ENSBTAG00000008369, ENSBTAG00000014023, ENSBTAG00000006135	1.48563	0.999516
GOTERM_BP_FAT	GO:0006259~DNA metabolic process	25	0.293726	ENSBTAG00000016758, ENSBTAG00000020999, ENSBTAG00000020117, ENSBTAG00000006631, ENSBTAG00000020015, ENSBTAG00000009426, ENSBTAG00000009500, ENSBTAG00000019909, ENSBTAG00000003745, ENSBTAG00000006718, ENSBTAG00000018074, ENSBTAG00000014136, ENSBTAG00000015346, ENSBTAG00000020806, ENSBTAG00000013757, ENSBTAG00000008181, ENSBTAG00000016969, ENSBTAG00000018903, ENSBTAG00000014549, ENSBTAG00000044118,…	1.1743	0.999516
GOTERM_BP_FAT	GO:0006886~intracellular protein transport	25	0.294652	ENSBTAG00000010477, ENSBTAG00000027173, ENSBTAG00000004333, ENSBTAG00000006414, ENSBTAG00000053918, ENSBTAG00000023963, ENSBTAG00000002896, ENSBTAG00000003764, ENSBTAG00000004876, ENSBTAG00000001948, ENSBTAG00000050991, ENSBTAG00000013236, ENSBTAG00000020905, ENSBTAG00000009034, ENSBTAG00000013534, ENSBTAG00000018903, ENSBTAG00000011419, ENSBTAG00000008860, ENSBTAG00000003215, ENSBTAG00000001015,…	1.17985	0.999516
GOTERM_BP_FAT	GO:0070887~cellular response to chemical stimulus	62	0.29471	ENSBTAG00000020417, ENSBTAG00000021308, ENSBTAG00000013888, ENSBTAG00000010215, ENSBTAG00000014735, ENSBTAG00000008138, ENSBTAG00000004334, ENSBTAG00000009426, ENSBTAG00000023963, ENSBTAG00000003764, ENSBTAG00000026527, ENSBTAG00000014890, ENSBTAG00000052375, ENSBTAG00000015026, ENSBTAG00000017567, ENSBTAG00000039435, ENSBTAG00000038337, ENSBTAG00000010866, ENSBTAG00000004104, ENSBTAG00000002286,…	1.08476	0.999516
GOTERM_BP_FAT	GO:0070887~cellular response to chemical stimulus	62	0.29471	ENSBTAG00000020417, ENSBTAG00000021308, ENSBTAG00000013888, ENSBTAG00000010215, ENSBTAG00000014735, ENSBTAG00000008138, ENSBTAG00000004334, ENSBTAG00000009426, ENSBTAG00000023963, ENSBTAG00000003764, ENSBTAG00000026527, ENSBTAG00000014890, ENSBTAG00000052375, ENSBTAG00000015026, ENSBTAG00000017567, ENSBTAG00000039435, ENSBTAG00000038337, ENSBTAG00000010866, ENSBTAG00000004104, ENSBTAG00000002286,…	1.08476	0.999516
GOTERM_BP_FAT	GO:0048609~multicellular organismal reproductive process	17	0.294845	ENSBTAG00000014029, ENSBTAG00000013236, ENSBTAG00000013301, ENSBTAG00000018845, ENSBTAG00000014738, ENSBTAG00000014955, ENSBTAG00000006631, ENSBTAG00000023963, ENSBTAG00000021620, ENSBTAG00000008224, ENSBTAG00000003745, ENSBTAG00000009638, ENSBTAG00000007319, ENSBTAG00000014054, ENSBTAG00000019822, ENSBTAG00000053595, ENSBTAG00000014023	1.24085	0.999516
GOTERM_BP_FAT	GO:0060326~cell chemotaxis	10	0.294964	ENSBTAG00000053405, ENSBTAG00000049265, ENSBTAG00000050605, ENSBTAG00000014890, ENSBTAG00000021766, ENSBTAG00000014927, ENSBTAG00000006099, ENSBTAG00000053557, ENSBTAG00000051016, ENSBTAG00000053456	1.38633	0.999516
GOTERM_BP_FAT	GO:0000819~sister chromatid segregation	7	0.29506	ENSBTAG00000008088, ENSBTAG00000015859, ENSBTAG00000010624, ENSBTAG00000031579, ENSBTAG00000010380, ENSBTAG00000015384, ENSBTAG00000003908	1.55269	0.999516
GOTERM_BP_FAT	GO:0061351~neural precursor cell proliferation	5	0.295706	ENSBTAG00000014182, ENSBTAG00000016969, ENSBTAG00000006631, ENSBTAG00000013991, ENSBTAG00000009500	1.81483	0.999516
GOTERM_MF_FAT	GO:1990939~ATP-dependent microtubule motor activity	3	0.29597	ENSBTAG00000003215, ENSBTAG00000008088, ENSBTAG00000021336	2.75743	0.980163
GOTERM_BP_FAT	GO:0006644~phospholipid metabolic process	12	0.296513	ENSBTAG00000003942, ENSBTAG00000012278, ENSBTAG00000011620, ENSBTAG00000018043, ENSBTAG00000000944, ENSBTAG00000013901, ENSBTAG00000018984, ENSBTAG00000007512, ENSBTAG00000018299, ENSBTAG00000001420, ENSBTAG00000007320, ENSBTAG00000010681	1.32352	0.999516
GOTERM_MF_FAT	GO:0015103~inorganic anion transmembrane transporter activity	5	0.298027	ENSBTAG00000006775, ENSBTAG00000021775, ENSBTAG00000018045, ENSBTAG00000049547, ENSBTAG00000023289	1.80815	0.980163
GOTERM_MF_FAT	GO:0008509~anion transmembrane transporter activity	10	0.299577	ENSBTAG00000019350, ENSBTAG00000010798, ENSBTAG00000008690, ENSBTAG00000006775, ENSBTAG00000021775, ENSBTAG00000018045, ENSBTAG00000012112, ENSBTAG00000049547, ENSBTAG00000023289, ENSBTAG00000014057	1.37872	0.980163
GOTERM_BP_FAT	GO:0090398~cellular senescence	3	0.301236	ENSBTAG00000001945, ENSBTAG00000044118, ENSBTAG00000014023	2.72224	0.999516
GOTERM_BP_FAT	GO:1903556~negative regulation of tumor necrosis factor superfamily cytokine production	3	0.301236	ENSBTAG00000007636, ENSBTAG00000001945, ENSBTAG00000034493	2.72224	0.999516
GOTERM_BP_FAT	GO:0046488~phosphatidylinositol metabolic process	6	0.301577	ENSBTAG00000003942, ENSBTAG00000012278, ENSBTAG00000011620, ENSBTAG00000018984, ENSBTAG00000018299, ENSBTAG00000007320	1.6408	0.999516
GOTERM_BP_FAT	GO:0050679~positive regulation of epithelial cell proliferation	6	0.301577	ENSBTAG00000003745, ENSBTAG00000013236, ENSBTAG00000000783, ENSBTAG00000018984, ENSBTAG00000019909, ENSBTAG00000014023	1.6408	0.999516
GOTERM_BP_FAT	GO:0042127~regulation of cell proliferation	34	0.305891	ENSBTAG00000011324, ENSBTAG00000021527, ENSBTAG00000008139, ENSBTAG00000021766, ENSBTAG00000006631, ENSBTAG00000009426, ENSBTAG00000009500, ENSBTAG00000019909, ENSBTAG00000027932, ENSBTAG00000003745, ENSBTAG00000004936, ENSBTAG00000001945, ENSBTAG00000012211, ENSBTAG00000038337, ENSBTAG00000013236, ENSBTAG00000011179, ENSBTAG00000022808, ENSBTAG00000014786, ENSBTAG00000013534, ENSBTAG00000013757,…	1.13219	0.999516
GOTERM_BP_FAT	GO:0007224~smoothened signaling pathway	5	0.306973	ENSBTAG00000014029, ENSBTAG00000014182, ENSBTAG00000013888, ENSBTAG00000006631, ENSBTAG00000004104	1.78242	0.999516
GOTERM_BP_FAT	GO:0007569~cell aging	4	0.30927	ENSBTAG00000004749, ENSBTAG00000001945, ENSBTAG00000044118, ENSBTAG00000014023	2.0475	0.999516
GOTERM_BP_FAT	GO:1901361~organic cyclic compound catabolic process	11	0.309277	ENSBTAG00000009881, ENSBTAG00000015843, ENSBTAG00000011415, ENSBTAG00000018283, ENSBTAG00000006417, ENSBTAG00000014890, ENSBTAG00000008369, ENSBTAG00000020015, ENSBTAG00000030435, ENSBTAG00000047676, ENSBTAG00000048655	1.33492	0.999516
GOTERM_BP_FAT	GO:0010107~potassium ion import	3	0.310503	ENSBTAG00000006775, ENSBTAG00000018045, ENSBTAG00000049547	2.66175	0.999516
GOTERM_BP_FAT	GO:0002504~antigen processing and presentation of peptide or polysaccharide antigen via MHC class II	3	0.310503	ENSBTAG00000019537, ENSBTAG00000050485, ENSBTAG00000049878	2.66175	0.999516
GOTERM_BP_FAT	GO:0006305~DNA alkylation	3	0.310503	ENSBTAG00000013757, ENSBTAG00000009638, ENSBTAG00000009426	2.66175	0.999516
GOTERM_BP_FAT	GO:0006306~DNA methylation	3	0.310503	ENSBTAG00000013757, ENSBTAG00000009638, ENSBTAG00000009426	2.66175	0.999516
GOTERM_BP_FAT	GO:0022414~reproductive process	30	0.3106	ENSBTAG00000013301, ENSBTAG00000013888, ENSBTAG00000014738, ENSBTAG00000014955, ENSBTAG00000014735, ENSBTAG00000005685, ENSBTAG00000008678, ENSBTAG00000006631, ENSBTAG00000023963, ENSBTAG00000021620, ENSBTAG00000027932, ENSBTAG00000003745, ENSBTAG00000025954, ENSBTAG00000003108, ENSBTAG00000014890, ENSBTAG00000014054, ENSBTAG00000019822, ENSBTAG00000031579, ENSBTAG00000039873, ENSBTAG00000014029,…	1.14184	0.999516
KEGG_PATHWAY	bta04068:FoxO signaling pathway	5	0.310696	ENSBTAG00000021308, ENSBTAG00000021527, ENSBTAG00000018984, ENSBTAG00000024450, ENSBTAG00000014023	1.76712	1
KEGG_PATHWAY	bta04068:FoxO signaling pathway	5	0.310696	ENSBTAG00000021308, ENSBTAG00000021527, ENSBTAG00000018984, ENSBTAG00000024450, ENSBTAG00000014023	1.76712	1
GOTERM_BP_FAT	GO:1901653~cellular response to peptide	8	0.311985	ENSBTAG00000038337, ENSBTAG00000003942, ENSBTAG00000018405, ENSBTAG00000021308, ENSBTAG00000014119, ENSBTAG00000021527, ENSBTAG00000014023, ENSBTAG00000003177	1.45186	0.999516
GOTERM_BP_FAT	GO:0098916~anterograde trans-synaptic signaling	15	0.312271	ENSBTAG00000013534, ENSBTAG00000015843, ENSBTAG00000008690, ENSBTAG00000015857, ENSBTAG00000008371, ENSBTAG00000010029, ENSBTAG00000006775, ENSBTAG00000004334, ENSBTAG00000008224, ENSBTAG00000049547, ENSBTAG00000025445, ENSBTAG00000014192, ENSBTAG00000018045, ENSBTAG00000013991, ENSBTAG00000011397	1.2503	0.999516
GOTERM_BP_FAT	GO:0007268~chemical synaptic transmission	15	0.312271	ENSBTAG00000013534, ENSBTAG00000015843, ENSBTAG00000008690, ENSBTAG00000015857, ENSBTAG00000008371, ENSBTAG00000010029, ENSBTAG00000006775, ENSBTAG00000004334, ENSBTAG00000008224, ENSBTAG00000049547, ENSBTAG00000025445, ENSBTAG00000014192, ENSBTAG00000018045, ENSBTAG00000013991, ENSBTAG00000011397	1.2503	0.999516
GOTERM_BP_FAT	GO:0031668~cellular response to extracellular stimulus	7	0.312507	ENSBTAG00000005718, ENSBTAG00000018405, ENSBTAG00000002833, ENSBTAG00000008860, ENSBTAG00000014023, ENSBTAG00000006135, ENSBTAG00000033543	1.51893	0.999516
GOTERM_BP_FAT	GO:0043393~regulation of protein binding	6	0.316267	ENSBTAG00000020905, ENSBTAG00000006718, ENSBTAG00000002296, ENSBTAG00000009500, ENSBTAG00000003908, ENSBTAG00000008884	1.60777	0.999516
KEGG_PATHWAY	bta05225:Hepatocellular carcinoma	6	0.317392	ENSBTAG00000014786, ENSBTAG00000000783, ENSBTAG00000020999, ENSBTAG00000021527, ENSBTAG00000018984, ENSBTAG00000024450	1.5965	1
GOTERM_BP_FAT	GO:0051100~negative regulation of binding	5	0.318283	ENSBTAG00000007537, ENSBTAG00000034493, ENSBTAG00000031544, ENSBTAG00000044118, ENSBTAG00000009500	1.75115	0.999516
GOTERM_BP_FAT	GO:0006639~acylglycerol metabolic process	5	0.318283	ENSBTAG00000011625, ENSBTAG00000007512, ENSBTAG00000001420, ENSBTAG00000014023, ENSBTAG00000010681	1.75115	0.999516
GOTERM_BP_FAT	GO:0000082~G1/S transition of mitotic cell cycle	5	0.318283	ENSBTAG00000022808, ENSBTAG00000005647, ENSBTAG00000009426, ENSBTAG00000012063, ENSBTAG00000015346	1.75115	0.999516
GOTERM_BP_FAT	GO:0002067~glandular epithelial cell differentiation	3	0.319745	ENSBTAG00000013888, ENSBTAG00000021993, ENSBTAG00000012211	2.60388	0.999516
GOTERM_BP_FAT	GO:1903827~regulation of cellular protein localization	13	0.319965	ENSBTAG00000034493, ENSBTAG00000014549, ENSBTAG00000027173, ENSBTAG00000009307, ENSBTAG00000023734, ENSBTAG00000008860, ENSBTAG00000006718, ENSBTAG00000001015, ENSBTAG00000014182, ENSBTAG00000005316, ENSBTAG00000005504, ENSBTAG00000001948, ENSBTAG00000038134	1.27528	0.999516
GOTERM_MF_FAT	GO:0015370~solute:sodium symporter activity	3	0.321076	ENSBTAG00000015843, ENSBTAG00000010798, ENSBTAG00000008690	2.59523	0.980163
GOTERM_BP_FAT	GO:0061136~regulation of proteasomal protein catabolic process	6	0.321184	ENSBTAG00000020905, ENSBTAG00000030518, ENSBTAG00000002833, ENSBTAG00000022689, ENSBTAG00000019909, ENSBTAG00000021620	1.59705	0.999516
GOTERM_MF_FAT	GO:0060589~nucleoside-triphosphatase regulator activity	8	0.322213	ENSBTAG00000053845, ENSBTAG00000033747, ENSBTAG00000005316, ENSBTAG00000011415, ENSBTAG00000027151, ENSBTAG00000018403, ENSBTAG00000011352, ENSBTAG00000007433	1.43476	0.980163
GOTERM_BP_FAT	GO:0019752~carboxylic acid metabolic process	24	0.322438	ENSBTAG00000021308, ENSBTAG00000011625, ENSBTAG00000004256, ENSBTAG00000047676, ENSBTAG00000025212, ENSBTAG00000004738, ENSBTAG00000005205, ENSBTAG00000001945, ENSBTAG00000004415, ENSBTAG00000018375, ENSBTAG00000039356, ENSBTAG00000017567, ENSBTAG00000016967, ENSBTAG00000018405, ENSBTAG00000017938, ENSBTAG00000018847, ENSBTAG00000007512, ENSBTAG00000012705, ENSBTAG00000021832, ENSBTAG00000024311,…	1.1629	0.999516
GOTERM_BP_FAT	GO:0006638~neutral lipid metabolic process	5	0.323951	ENSBTAG00000011625, ENSBTAG00000007512, ENSBTAG00000001420, ENSBTAG00000014023, ENSBTAG00000010681	1.73592	0.999516
GOTERM_BP_FAT	GO:0000003~reproduction	30	0.32399	ENSBTAG00000013301, ENSBTAG00000013888, ENSBTAG00000014738, ENSBTAG00000014955, ENSBTAG00000014735, ENSBTAG00000005685, ENSBTAG00000008678, ENSBTAG00000006631, ENSBTAG00000023963, ENSBTAG00000021620, ENSBTAG00000027932, ENSBTAG00000003745, ENSBTAG00000025954, ENSBTAG00000003108, ENSBTAG00000014890, ENSBTAG00000014054, ENSBTAG00000019822, ENSBTAG00000031579, ENSBTAG00000039873, ENSBTAG00000014029,…	1.13858	0.999516
GOTERM_BP_FAT	GO:0009719~response to endogenous stimulus	30	0.32399	ENSBTAG00000011324, ENSBTAG00000015843, ENSBTAG00000021308, ENSBTAG00000013888, ENSBTAG00000014119, ENSBTAG00000021527, ENSBTAG00000020117, ENSBTAG00000009426, ENSBTAG00000003942, ENSBTAG00000024603, ENSBTAG00000017567, ENSBTAG00000039435, ENSBTAG00000038337, ENSBTAG00000013236, ENSBTAG00000034077, ENSBTAG00000018405, ENSBTAG00000038716, ENSBTAG00000010866, ENSBTAG00000004104, ENSBTAG00000012829,…	1.13858	0.999516
GOTERM_BP_FAT	GO:0009719~response to endogenous stimulus	30	0.32399	ENSBTAG00000011324, ENSBTAG00000015843, ENSBTAG00000021308, ENSBTAG00000013888, ENSBTAG00000014119, ENSBTAG00000021527, ENSBTAG00000020117, ENSBTAG00000009426, ENSBTAG00000003942, ENSBTAG00000024603, ENSBTAG00000017567, ENSBTAG00000039435, ENSBTAG00000038337, ENSBTAG00000013236, ENSBTAG00000034077, ENSBTAG00000018405, ENSBTAG00000038716, ENSBTAG00000010866, ENSBTAG00000004104, ENSBTAG00000012829,…	1.13858	0.999516
GOTERM_BP_FAT	GO:0051094~positive regulation of developmental process	30	0.32463	ENSBTAG00000011324, ENSBTAG00000015843, ENSBTAG00000013888, ENSBTAG00000014738, ENSBTAG00000014119, ENSBTAG00000014758, ENSBTAG00000006631, ENSBTAG00000009426, ENSBTAG00000009500, ENSBTAG00000019909, ENSBTAG00000021620, ENSBTAG00000004936, ENSBTAG00000001945, ENSBTAG00000006879, ENSBTAG00000014192, ENSBTAG00000015026, ENSBTAG00000012211, ENSBTAG00000013236, ENSBTAG00000011179, ENSBTAG00000013534,…	1.13212	0.999516
GOTERM_BP_FAT	GO:0098542~defense response to other organism	17	0.324821	ENSBTAG00000013403, ENSBTAG00000011324, ENSBTAG00000034493, ENSBTAG00000002296, ENSBTAG00000000563, ENSBTAG00000053405, ENSBTAG00000003764, ENSBTAG00000049265, ENSBTAG00000001945, ENSBTAG00000050605, ENSBTAG00000051241, ENSBTAG00000038134, ENSBTAG00000053557, ENSBTAG00000014782, ENSBTAG00000037634, ENSBTAG00000051016, ENSBTAG00000053456	1.22076	0.999516
GOTERM_BP_FAT	GO:0051241~negative regulation of multicellular organismal process	25	0.325253	ENSBTAG00000011324, ENSBTAG00000013888, ENSBTAG00000014955, ENSBTAG00000008138, ENSBTAG00000047998, ENSBTAG00000047135, ENSBTAG00000001945, ENSBTAG00000012211, ENSBTAG00000013236, ENSBTAG00000013534, ENSBTAG00000038716, ENSBTAG00000034493, ENSBTAG00000011419, ENSBTAG00000004368, ENSBTAG00000030518, ENSBTAG00000001455, ENSBTAG00000014182, ENSBTAG00000007636, ENSBTAG00000005812, ENSBTAG00000031544,…	1.15661	0.999516
GOTERM_BP_FAT	GO:0045862~positive regulation of proteolysis	9	0.32637	ENSBTAG00000003745, ENSBTAG00000030518, ENSBTAG00000011179, ENSBTAG00000002833, ENSBTAG00000018069, ENSBTAG00000004334, ENSBTAG00000019909, ENSBTAG00000023963, ENSBTAG00000014023	1.37677	0.999516
GOTERM_BP_FAT	GO:0048285~organelle fission	14	0.327483	ENSBTAG00000008372, ENSBTAG00000008088, ENSBTAG00000015859, ENSBTAG00000014735, ENSBTAG00000010624, ENSBTAG00000021694, ENSBTAG00000000783, ENSBTAG00000003215, ENSBTAG00000007537, ENSBTAG00000005999, ENSBTAG00000010380, ENSBTAG00000031579, ENSBTAG00000015384, ENSBTAG00000003908	1.25048	0.999516
KEGG_PATHWAY	bta05235:PD-L1 expression and PD-1 checkpoint pathway in cancer	4	0.328837	ENSBTAG00000000563, ENSBTAG00000018984, ENSBTAG00000024450, ENSBTAG00000004368	1.97015	1
GOTERM_BP_FAT	GO:0051145~smooth muscle cell differentiation	3	0.328956	ENSBTAG00000020578, ENSBTAG00000004368, ENSBTAG00000014023	2.54848	0.999516
GOTERM_BP_FAT	GO:0060291~long-term synaptic potentiation	3	0.328956	ENSBTAG00000013534, ENSBTAG00000014192, ENSBTAG00000013991	2.54848	0.999516
GOTERM_BP_FAT	GO:0018193~peptidyl-amino acid modification	29	0.329194	ENSBTAG00000013403, ENSBTAG00000014677, ENSBTAG00000014119, ENSBTAG00000021527, ENSBTAG00000023648, ENSBTAG00000021766, ENSBTAG00000009426, ENSBTAG00000001364, ENSBTAG00000049953, ENSBTAG00000009246, ENSBTAG00000000753, ENSBTAG00000001568, ENSBTAG00000003901, ENSBTAG00000018074, ENSBTAG00000038438, ENSBTAG00000013997, ENSBTAG00000039727, ENSBTAG00000013757, ENSBTAG00000014549, ENSBTAG00000044118,…	1.13739	0.999516
GOTERM_BP_FAT	GO:0030148~sphingolipid biosynthetic process	4	0.329863	ENSBTAG00000006987, ENSBTAG00000012705, ENSBTAG00000017656, ENSBTAG00000004494	1.97166	0.999516
GOTERM_BP_FAT	GO:0032204~regulation of telomere maintenance	4	0.329863	ENSBTAG00000018903, ENSBTAG00000014549, ENSBTAG00000010380, ENSBTAG00000019909	1.97166	0.999516
KEGG_PATHWAY	bta05161:Hepatitis B	6	0.330059	ENSBTAG00000000563, ENSBTAG00000010215, ENSBTAG00000020999, ENSBTAG00000018984, ENSBTAG00000024450, ENSBTAG00000004368	1.56944	1
KEGG_PATHWAY	bta05161:Hepatitis B	6	0.330059	ENSBTAG00000000563, ENSBTAG00000010215, ENSBTAG00000020999, ENSBTAG00000018984, ENSBTAG00000024450, ENSBTAG00000004368	1.56944	1
GOTERM_BP_FAT	GO:0015672~monovalent inorganic cation transport	13	0.331565	ENSBTAG00000015843, ENSBTAG00000018889, ENSBTAG00000010798, ENSBTAG00000008690, ENSBTAG00000027173, ENSBTAG00000006775, ENSBTAG00000014927, ENSBTAG00000049547, ENSBTAG00000039190, ENSBTAG00000001521, ENSBTAG00000004629, ENSBTAG00000018045, ENSBTAG00000014553	1.26287	0.999516
GOTERM_BP_FAT	GO:0015672~monovalent inorganic cation transport	13	0.331565	ENSBTAG00000015843, ENSBTAG00000018889, ENSBTAG00000010798, ENSBTAG00000008690, ENSBTAG00000027173, ENSBTAG00000006775, ENSBTAG00000014927, ENSBTAG00000049547, ENSBTAG00000039190, ENSBTAG00000001521, ENSBTAG00000004629, ENSBTAG00000018045, ENSBTAG00000014553	1.26287	0.999516
GOTERM_BP_FAT	GO:0002009~morphogenesis of an epithelium	13	0.331565	ENSBTAG00000013236, ENSBTAG00000014738, ENSBTAG00000013888, ENSBTAG00000014735, ENSBTAG00000021766, ENSBTAG00000009502, ENSBTAG00000019909, ENSBTAG00000007433, ENSBTAG00000047998, ENSBTAG00000049540, ENSBTAG00000007319, ENSBTAG00000018984, ENSBTAG00000012211	1.26287	0.999516
GOTERM_BP_FAT	GO:0012501~programmed cell death	39	0.334073	ENSBTAG00000020417, ENSBTAG00000013888, ENSBTAG00000014735, ENSBTAG00000021527, ENSBTAG00000021700, ENSBTAG00000020117, ENSBTAG00000020015, ENSBTAG00000004334, ENSBTAG00000009500, ENSBTAG00000023963, ENSBTAG00000000551, ENSBTAG00000001286, ENSBTAG00000027932, ENSBTAG00000000753, ENSBTAG00000001945, ENSBTAG00000004438, ENSBTAG00000018334, ENSBTAG00000018375, ENSBTAG00000012211, ENSBTAG00000017423,…	1.10513	0.999516
GOTERM_BP_FAT	GO:0072359~circulatory system development	24	0.335227	ENSBTAG00000013236, ENSBTAG00000011324, ENSBTAG00000021707, ENSBTAG00000014735, ENSBTAG00000010866, ENSBTAG00000008139, ENSBTAG00000006631, ENSBTAG00000009502, ENSBTAG00000004368, ENSBTAG00000019909, ENSBTAG00000047998, ENSBTAG00000030518, ENSBTAG00000004936, ENSBTAG00000000783, ENSBTAG00000001455, ENSBTAG00000049540, ENSBTAG00000005812, ENSBTAG00000031544, ENSBTAG00000018037, ENSBTAG00000016231,…	1.1531	0.999516
GOTERM_BP_FAT	GO:0099537~trans-synaptic signaling	15	0.335568	ENSBTAG00000013534, ENSBTAG00000015843, ENSBTAG00000008690, ENSBTAG00000015857, ENSBTAG00000008371, ENSBTAG00000010029, ENSBTAG00000006775, ENSBTAG00000004334, ENSBTAG00000008224, ENSBTAG00000049547, ENSBTAG00000025445, ENSBTAG00000014192, ENSBTAG00000018045, ENSBTAG00000013991, ENSBTAG00000011397	1.23229	0.999516
GOTERM_BP_FAT	GO:0043434~response to peptide hormone	8	0.336127	ENSBTAG00000038337, ENSBTAG00000003942, ENSBTAG00000018405, ENSBTAG00000021308, ENSBTAG00000014119, ENSBTAG00000021527, ENSBTAG00000014023, ENSBTAG00000003177	1.41332	0.999516
GOTERM_MF_FAT	GO:0008374~O-acyltransferase activity	3	0.337693	ENSBTAG00000018043, ENSBTAG00000000944, ENSBTAG00000007512	2.4973	0.980163
GOTERM_MF_FAT	GO:0045309~protein phosphorylated amino acid binding	3	0.337693	ENSBTAG00000021308, ENSBTAG00000039696, ENSBTAG00000015026	2.4973	0.980163
GOTERM_MF_FAT	GO:0004536~deoxyribonuclease activity	3	0.337693	ENSBTAG00000044118, ENSBTAG00000020015, ENSBTAG00000021974	2.4973	0.980163
GOTERM_BP_FAT	GO:0045604~regulation of epidermal cell differentiation	3	0.338132	ENSBTAG00000013236, ENSBTAG00000001455, ENSBTAG00000009426	2.49539	0.999516
GOTERM_MF_FAT	GO:0050660~flavin adenine dinucleotide binding	4	0.339101	ENSBTAG00000014644, ENSBTAG00000009725, ENSBTAG00000009500, ENSBTAG00000047676	1.93929	0.980163
GOTERM_BP_FAT	GO:0032504~multicellular organism reproduction	17	0.339321	ENSBTAG00000014029, ENSBTAG00000013236, ENSBTAG00000013301, ENSBTAG00000018845, ENSBTAG00000014738, ENSBTAG00000014955, ENSBTAG00000006631, ENSBTAG00000023963, ENSBTAG00000021620, ENSBTAG00000008224, ENSBTAG00000003745, ENSBTAG00000009638, ENSBTAG00000007319, ENSBTAG00000014054, ENSBTAG00000019822, ENSBTAG00000053595, ENSBTAG00000014023	1.1992	0.999516
GOTERM_BP_FAT	GO:0071822~protein complex subunit organization	32	0.339586	ENSBTAG00000011324, ENSBTAG00000014119, ENSBTAG00000002296, ENSBTAG00000002272, ENSBTAG00000049878, ENSBTAG00000047998, ENSBTAG00000003265, ENSBTAG00000050435, ENSBTAG00000018071, ENSBTAG00000019822, ENSBTAG00000017567, ENSBTAG00000003908, ENSBTAG00000038337, ENSBTAG00000013236, ENSBTAG00000032396, ENSBTAG00000008088, ENSBTAG00000011415, ENSBTAG00000010029, ENSBTAG00000006007, ENSBTAG00000021694,…	1.11975	0.999516
GOTERM_BP_FAT	GO:0022618~ribonucleoprotein complex assembly	9	0.340208	ENSBTAG00000001522, ENSBTAG00000020905, ENSBTAG00000012830, ENSBTAG00000009638, ENSBTAG00000004290, ENSBTAG00000016584, ENSBTAG00000008426, ENSBTAG00000003519, ENSBTAG00000025452	1.36112	0.999516
GOTERM_BP_FAT	GO:0071496~cellular response to external stimulus	8	0.340657	ENSBTAG00000000563, ENSBTAG00000005718, ENSBTAG00000018405, ENSBTAG00000002833, ENSBTAG00000008860, ENSBTAG00000014023, ENSBTAG00000006135, ENSBTAG00000033543	1.40709	0.999516
GOTERM_BP_FAT	GO:0050768~negative regulation of neurogenesis	7	0.343472	ENSBTAG00000013236, ENSBTAG00000013534, ENSBTAG00000047135, ENSBTAG00000014182, ENSBTAG00000038716, ENSBTAG00000008138, ENSBTAG00000013991	1.46326	0.999516
GOTERM_BP_FAT	GO:0051052~regulation of DNA metabolic process	13	0.344109	ENSBTAG00000020806, ENSBTAG00000016969, ENSBTAG00000014549, ENSBTAG00000018903, ENSBTAG00000006631, ENSBTAG00000044118, ENSBTAG00000009500, ENSBTAG00000019909, ENSBTAG00000003745, ENSBTAG00000006718, ENSBTAG00000018074, ENSBTAG00000010380, ENSBTAG00000014023	1.2507	0.999516
GOTERM_BP_FAT	GO:0051052~regulation of DNA metabolic process	13	0.344109	ENSBTAG00000020806, ENSBTAG00000016969, ENSBTAG00000014549, ENSBTAG00000018903, ENSBTAG00000006631, ENSBTAG00000044118, ENSBTAG00000009500, ENSBTAG00000019909, ENSBTAG00000003745, ENSBTAG00000006718, ENSBTAG00000018074, ENSBTAG00000010380, ENSBTAG00000014023	1.2507	0.999516
GOTERM_BP_FAT	GO:0015031~protein transport	37	0.344615	ENSBTAG00000010477, ENSBTAG00000021308, ENSBTAG00000027173, ENSBTAG00000004333, ENSBTAG00000006414, ENSBTAG00000053918, ENSBTAG00000023963, ENSBTAG00000002896, ENSBTAG00000003764, ENSBTAG00000004876, ENSBTAG00000001948, ENSBTAG00000050991, ENSBTAG00000015346, ENSBTAG00000013236, ENSBTAG00000020905, ENSBTAG00000009034, ENSBTAG00000013534, ENSBTAG00000018903, ENSBTAG00000009636, ENSBTAG00000011419,…	1.10491	0.999516
KEGG_PATHWAY	bta04915:Estrogen signaling pathway	5	0.344922	ENSBTAG00000000783, ENSBTAG00000010215, ENSBTAG00000018984, ENSBTAG00000021766, ENSBTAG00000024450	1.67748	1
KEGG_PATHWAY	bta04915:Estrogen signaling pathway	5	0.344922	ENSBTAG00000000783, ENSBTAG00000010215, ENSBTAG00000018984, ENSBTAG00000021766, ENSBTAG00000024450	1.67748	1
KEGG_PATHWAY	bta05165:Human papillomavirus infection	10	0.345064	ENSBTAG00000008373, ENSBTAG00000001862, ENSBTAG00000018889, ENSBTAG00000010215, ENSBTAG00000014119, ENSBTAG00000018984, ENSBTAG00000023734, ENSBTAG00000024450, ENSBTAG00000014553, ENSBTAG00000007686	1.3153	1
GOTERM_BP_FAT	GO:0048545~response to steroid hormone	6	0.345886	ENSBTAG00000013236, ENSBTAG00000013888, ENSBTAG00000024603, ENSBTAG00000020117, ENSBTAG00000014023, ENSBTAG00000010681	1.54553	0.999516
GOTERM_BP_FAT	GO:0006606~protein import into nucleus	6	0.345886	ENSBTAG00000013236, ENSBTAG00000002896, ENSBTAG00000003764, ENSBTAG00000027173, ENSBTAG00000018887, ENSBTAG00000006414	1.54553	0.999516
GOTERM_BP_FAT	GO:1902593~single-organism nuclear import	6	0.345886	ENSBTAG00000013236, ENSBTAG00000002896, ENSBTAG00000003764, ENSBTAG00000027173, ENSBTAG00000018887, ENSBTAG00000006414	1.54553	0.999516
KEGG_PATHWAY	bta04070:Phosphatidylinositol signaling system	4	0.346558	ENSBTAG00000003942, ENSBTAG00000018984, ENSBTAG00000006099, ENSBTAG00000007320	1.90922	1
GOTERM_BP_FAT	GO:0000018~regulation of DNA recombination	5	0.346679	ENSBTAG00000020806, ENSBTAG00000003745, ENSBTAG00000018074, ENSBTAG00000019909, ENSBTAG00000009500	1.67757	0.999516
GOTERM_BP_FAT	GO:0007156~homophilic cell adhesion via plasma membrane adhesion molecules	5	0.346679	ENSBTAG00000046717, ENSBTAG00000030227, ENSBTAG00000015439, ENSBTAG00000046190, ENSBTAG00000049152	1.67757	0.999516
KEGG_PATHWAY	bta00600:Sphingolipid metabolism	3	0.347494	ENSBTAG00000006987, ENSBTAG00000012705, ENSBTAG00000004494	2.43676	1
GOTERM_BP_FAT	GO:0010243~response to organonitrogen compound	15	0.347684	ENSBTAG00000038337, ENSBTAG00000015843, ENSBTAG00000021308, ENSBTAG00000018405, ENSBTAG00000014119, ENSBTAG00000021527, ENSBTAG00000009426, ENSBTAG00000003177, ENSBTAG00000025445, ENSBTAG00000003942, ENSBTAG00000000563, ENSBTAG00000014182, ENSBTAG00000007636, ENSBTAG00000014023, ENSBTAG00000033543	1.21726	0.999516
GOTERM_BP_FAT	GO:0015833~peptide transport	38	0.34944	ENSBTAG00000010477, ENSBTAG00000021308, ENSBTAG00000027173, ENSBTAG00000004333, ENSBTAG00000006414, ENSBTAG00000053918, ENSBTAG00000023963, ENSBTAG00000002896, ENSBTAG00000003764, ENSBTAG00000004876, ENSBTAG00000001948, ENSBTAG00000050991, ENSBTAG00000015346, ENSBTAG00000012035, ENSBTAG00000013236, ENSBTAG00000020905, ENSBTAG00000009034, ENSBTAG00000013534, ENSBTAG00000018903, ENSBTAG00000009636,…	1.09862	0.999516
GOTERM_BP_FAT	GO:0006629~lipid metabolic process	33	0.350027	ENSBTAG00000012278, ENSBTAG00000011620, ENSBTAG00000013303, ENSBTAG00000021308, ENSBTAG00000011625, ENSBTAG00000013901, ENSBTAG00000005685, ENSBTAG00000009725, ENSBTAG00000004494, ENSBTAG00000001420, ENSBTAG00000007320, ENSBTAG00000003942, ENSBTAG00000015160, ENSBTAG00000003108, ENSBTAG00000018334, ENSBTAG00000014890, ENSBTAG00000018299, ENSBTAG00000039356, ENSBTAG00000017567, ENSBTAG00000013236,…	1.11281	0.999516
GOTERM_BP_FAT	GO:0007178~transmembrane receptor protein serine/threonine kinase signaling pathway	10	0.350292	ENSBTAG00000011324, ENSBTAG00000038716, ENSBTAG00000014735, ENSBTAG00000014955, ENSBTAG00000010866, ENSBTAG00000019853, ENSBTAG00000020117, ENSBTAG00000004104, ENSBTAG00000014023, ENSBTAG00000039435	1.31336	0.999516
GOTERM_BP_FAT	GO:0042255~ribosome assembly	4	0.350441	ENSBTAG00000001522, ENSBTAG00000020905, ENSBTAG00000004290, ENSBTAG00000016584	1.90125	0.999516
GOTERM_BP_FAT	GO:0044744~protein targeting to nucleus	6	0.350843	ENSBTAG00000013236, ENSBTAG00000002896, ENSBTAG00000003764, ENSBTAG00000027173, ENSBTAG00000018887, ENSBTAG00000006414	1.53562	0.999516
GOTERM_BP_FAT	GO:0061138~morphogenesis of a branching epithelium	6	0.350843	ENSBTAG00000013236, ENSBTAG00000014738, ENSBTAG00000013888, ENSBTAG00000014735, ENSBTAG00000019909, ENSBTAG00000012211	1.53562	0.999516
GOTERM_BP_FAT	GO:0045637~regulation of myeloid cell differentiation	6	0.350843	ENSBTAG00000013236, ENSBTAG00000001455, ENSBTAG00000011419, ENSBTAG00000053595, ENSBTAG00000021620, ENSBTAG00000012211	1.53562	0.999516
GOTERM_MF_FAT	GO:0015108~chloride transmembrane transporter activity	4	0.351494	ENSBTAG00000006775, ENSBTAG00000018045, ENSBTAG00000049547, ENSBTAG00000023289	1.89759	0.980163
GOTERM_BP_FAT	GO:0043604~amide biosynthetic process	23	0.354141	ENSBTAG00000016967, ENSBTAG00000020905, ENSBTAG00000013301, ENSBTAG00000018845, ENSBTAG00000020417, ENSBTAG00000018405, ENSBTAG00000011415, ENSBTAG00000018847, ENSBTAG00000012705, ENSBTAG00000004258, ENSBTAG00000006386, ENSBTAG00000004494, ENSBTAG00000025212, ENSBTAG00000008224, ENSBTAG00000004738, ENSBTAG00000054736, ENSBTAG00000001945, ENSBTAG00000006987, ENSBTAG00000024603, ENSBTAG00000053419,…	1.14502	0.999516
GOTERM_BP_FAT	GO:0071417~cellular response to organonitrogen compound	12	0.354718	ENSBTAG00000025445, ENSBTAG00000038337, ENSBTAG00000003942, ENSBTAG00000018405, ENSBTAG00000014182, ENSBTAG00000021308, ENSBTAG00000014119, ENSBTAG00000021527, ENSBTAG00000009426, ENSBTAG00000014023, ENSBTAG00000033543, ENSBTAG00000003177	1.26415	0.999516
GOTERM_MF_FAT	GO:0008514~organic anion transmembrane transporter activity	7	0.355231	ENSBTAG00000019350, ENSBTAG00000010798, ENSBTAG00000008690, ENSBTAG00000021775, ENSBTAG00000012112, ENSBTAG00000023289, ENSBTAG00000014057	1.44314	0.980163
GOTERM_MF_FAT	GO:0008514~organic anion transmembrane transporter activity	7	0.355231	ENSBTAG00000019350, ENSBTAG00000010798, ENSBTAG00000008690, ENSBTAG00000021775, ENSBTAG00000012112, ENSBTAG00000023289, ENSBTAG00000014057	1.44314	0.980163
GOTERM_BP_FAT	GO:0009913~epidermal cell differentiation	6	0.355804	ENSBTAG00000013236, ENSBTAG00000001455, ENSBTAG00000006987, ENSBTAG00000007319, ENSBTAG00000006631, ENSBTAG00000009426	1.52584	0.999516
GOTERM_BP_FAT	GO:0009913~epidermal cell differentiation	6	0.355804	ENSBTAG00000013236, ENSBTAG00000001455, ENSBTAG00000006987, ENSBTAG00000007319, ENSBTAG00000006631, ENSBTAG00000009426	1.52584	0.999516
GOTERM_BP_FAT	GO:0035065~regulation of histone acetylation	3	0.356366	ENSBTAG00000014677, ENSBTAG00000013757, ENSBTAG00000014023	2.39557	0.999516
GOTERM_BP_FAT	GO:0009893~positive regulation of metabolic process	74	0.356845	ENSBTAG00000021308, ENSBTAG00000013888, ENSBTAG00000014738, ENSBTAG00000010215, ENSBTAG00000027173, ENSBTAG00000021700, ENSBTAG00000008810, ENSBTAG00000006631, ENSBTAG00000008138, ENSBTAG00000004334, ENSBTAG00000009426, ENSBTAG00000009500, ENSBTAG00000023963, ENSBTAG00000019909, ENSBTAG00000021620, ENSBTAG00000003764, ENSBTAG00000006718, ENSBTAG00000005504, ENSBTAG00000002833, ENSBTAG00000015026,…	1.05784	0.999516
GOTERM_BP_FAT	GO:0002831~regulation of response to biotic stimulus	5	0.358058	ENSBTAG00000011324, ENSBTAG00000001945, ENSBTAG00000034493, ENSBTAG00000002296, ENSBTAG00000038134	1.64984	0.999516
GOTERM_BP_FAT	GO:0031667~response to nutrient levels	9	0.359711	ENSBTAG00000013236, ENSBTAG00000005718, ENSBTAG00000018405, ENSBTAG00000002833, ENSBTAG00000031544, ENSBTAG00000008860, ENSBTAG00000014023, ENSBTAG00000006135, ENSBTAG00000033543	1.33582	0.999516
GOTERM_BP_FAT	GO:0006281~DNA repair	14	0.361272	ENSBTAG00000020806, ENSBTAG00000016758, ENSBTAG00000008181, ENSBTAG00000020999, ENSBTAG00000020117, ENSBTAG00000044118, ENSBTAG00000021974, ENSBTAG00000009500, ENSBTAG00000019909, ENSBTAG00000003745, ENSBTAG00000018074, ENSBTAG00000010380, ENSBTAG00000014136, ENSBTAG00000014023	1.22312	0.999516
GOTERM_BP_FAT	GO:0031099~regeneration	4	0.364123	ENSBTAG00000013236, ENSBTAG00000013534, ENSBTAG00000006631, ENSBTAG00000009426	1.85703	0.999516
GOTERM_BP_FAT	GO:0050804~modulation of synaptic transmission	10	0.364532	ENSBTAG00000025445, ENSBTAG00000013534, ENSBTAG00000008690, ENSBTAG00000015857, ENSBTAG00000008371, ENSBTAG00000010029, ENSBTAG00000014192, ENSBTAG00000004334, ENSBTAG00000013991, ENSBTAG00000008224	1.2963	0.999516
GOTERM_BP_FAT	GO:0001505~regulation of neurotransmitter levels	6	0.365734	ENSBTAG00000025445, ENSBTAG00000013534, ENSBTAG00000015843, ENSBTAG00000008371, ENSBTAG00000010029, ENSBTAG00000011397	1.50665	0.999516
GOTERM_BP_FAT	GO:0001505~regulation of neurotransmitter levels	6	0.365734	ENSBTAG00000025445, ENSBTAG00000013534, ENSBTAG00000015843, ENSBTAG00000008371, ENSBTAG00000010029, ENSBTAG00000011397	1.50665	0.999516
GOTERM_BP_FAT	GO:0051170~nuclear import	6	0.365734	ENSBTAG00000013236, ENSBTAG00000002896, ENSBTAG00000003764, ENSBTAG00000027173, ENSBTAG00000018887, ENSBTAG00000006414	1.50665	0.999516
GOTERM_BP_FAT	GO:0061061~muscle structure development	14	0.367172	ENSBTAG00000013236, ENSBTAG00000021707, ENSBTAG00000038716, ENSBTAG00000020578, ENSBTAG00000008138, ENSBTAG00000006631, ENSBTAG00000004368, ENSBTAG00000009426, ENSBTAG00000018071, ENSBTAG00000005812, ENSBTAG00000002833, ENSBTAG00000031544, ENSBTAG00000031573, ENSBTAG00000014023	1.21251	0.999516
GOTERM_BP_FAT	GO:0048872~homeostasis of number of cells	8	0.368597	ENSBTAG00000003745, ENSBTAG00000013236, ENSBTAG00000018984, ENSBTAG00000020117, ENSBTAG00000004334, ENSBTAG00000011419, ENSBTAG00000009426, ENSBTAG00000012211	1.365	0.999516
GOTERM_BP_FAT	GO:0035725~sodium ion transmembrane transport	5	0.369434	ENSBTAG00000039190, ENSBTAG00000015843, ENSBTAG00000004629, ENSBTAG00000008690, ENSBTAG00000027173	1.62302	0.999516
GOTERM_BP_FAT	GO:0009411~response to UV	5	0.369434	ENSBTAG00000020999, ENSBTAG00000010380, ENSBTAG00000023963, ENSBTAG00000009500, ENSBTAG00000014023	1.62302	0.999516
GOTERM_BP_FAT	GO:0031333~negative regulation of protein complex assembly	5	0.369434	ENSBTAG00000050435, ENSBTAG00000018071, ENSBTAG00000014119, ENSBTAG00000003908, ENSBTAG00000003265	1.62302	0.999516
GOTERM_BP_FAT	GO:0045944~positive regulation of transcription from RNA polymerase II promoter	23	0.370273	ENSBTAG00000013236, ENSBTAG00000013238, ENSBTAG00000011214, ENSBTAG00000010215, ENSBTAG00000013888, ENSBTAG00000014549, ENSBTAG00000007930, ENSBTAG00000002296, ENSBTAG00000006005, ENSBTAG00000008138, ENSBTAG00000006631, ENSBTAG00000044118, ENSBTAG00000004104, ENSBTAG00000009500, ENSBTAG00000021993, ENSBTAG00000003514, ENSBTAG00000003764, ENSBTAG00000032427, ENSBTAG00000031544, ENSBTAG00000010380,…	1.13792	0.999516
GOTERM_BP_FAT	GO:0099536~synaptic signaling	15	0.37029	ENSBTAG00000013534, ENSBTAG00000015843, ENSBTAG00000008690, ENSBTAG00000015857, ENSBTAG00000008371, ENSBTAG00000010029, ENSBTAG00000006775, ENSBTAG00000004334, ENSBTAG00000008224, ENSBTAG00000049547, ENSBTAG00000025445, ENSBTAG00000014192, ENSBTAG00000018045, ENSBTAG00000013991, ENSBTAG00000011397	1.19779	0.999516
GOTERM_MF_FAT	GO:0019829~cation-transporting ATPase activity	3	0.37053	ENSBTAG00000035572, ENSBTAG00000018889, ENSBTAG00000014553	2.32205	0.980163
GOTERM_BP_FAT	GO:0009617~response to bacterium	16	0.372093	ENSBTAG00000013301, ENSBTAG00000011324, ENSBTAG00000000563, ENSBTAG00000053405, ENSBTAG00000003764, ENSBTAG00000049265, ENSBTAG00000007636, ENSBTAG00000001945, ENSBTAG00000050605, ENSBTAG00000051241, ENSBTAG00000053557, ENSBTAG00000014782, ENSBTAG00000037634, ENSBTAG00000010681, ENSBTAG00000051016, ENSBTAG00000053456	1.1874	0.999516
GOTERM_BP_FAT	GO:0007276~gamete generation	14	0.373242	ENSBTAG00000014029, ENSBTAG00000013301, ENSBTAG00000018845, ENSBTAG00000014738, ENSBTAG00000006631, ENSBTAG00000023963, ENSBTAG00000021620, ENSBTAG00000008224, ENSBTAG00000003745, ENSBTAG00000009638, ENSBTAG00000007319, ENSBTAG00000014054, ENSBTAG00000053595, ENSBTAG00000014023	1.20467	0.999516
GOTERM_BP_FAT	GO:2001235~positive regulation of apoptotic signaling pathway	5	0.375117	ENSBTAG00000000753, ENSBTAG00000014182, ENSBTAG00000018334, ENSBTAG00000031544, ENSBTAG00000014023	1.60993	0.999516
GOTERM_BP_FAT	GO:0051216~cartilage development	6	0.375668	ENSBTAG00000003304, ENSBTAG00000014738, ENSBTAG00000008139, ENSBTAG00000044118, ENSBTAG00000004104, ENSBTAG00000012211	1.48793	0.999516
GOTERM_BP_FAT	GO:0016525~negative regulation of angiogenesis	4	0.377759	ENSBTAG00000030518, ENSBTAG00000011324, ENSBTAG00000014782, ENSBTAG00000012211	1.81483	0.999516
GOTERM_BP_FAT	GO:0031058~positive regulation of histone modification	4	0.377759	ENSBTAG00000014677, ENSBTAG00000003901, ENSBTAG00000009500, ENSBTAG00000014023	1.81483	0.999516
GOTERM_BP_FAT	GO:0000045~autophagosome assembly	4	0.377759	ENSBTAG00000003942, ENSBTAG00000005504, ENSBTAG00000002296, ENSBTAG00000006135	1.81483	0.999516
GOTERM_BP_FAT	GO:0031348~negative regulation of defense response	6	0.380635	ENSBTAG00000007636, ENSBTAG00000001945, ENSBTAG00000034493, ENSBTAG00000014890, ENSBTAG00000048655, ENSBTAG00000010681	1.47875	0.999516
GOTERM_BP_FAT	GO:0031348~negative regulation of defense response	6	0.380635	ENSBTAG00000007636, ENSBTAG00000001945, ENSBTAG00000034493, ENSBTAG00000014890, ENSBTAG00000048655, ENSBTAG00000010681	1.47875	0.999516
GOTERM_BP_FAT	GO:0071383~cellular response to steroid hormone stimulus	5	0.380797	ENSBTAG00000013236, ENSBTAG00000013888, ENSBTAG00000024603, ENSBTAG00000020117, ENSBTAG00000014023	1.59705	0.999516
GOTERM_BP_FAT	GO:0046503~glycerolipid catabolic process	3	0.383366	ENSBTAG00000011625, ENSBTAG00000007512, ENSBTAG00000001420	2.25997	0.999516
GOTERM_BP_FAT	GO:2000181~negative regulation of blood vessel morphogenesis	4	0.384555	ENSBTAG00000030518, ENSBTAG00000011324, ENSBTAG00000014782, ENSBTAG00000012211	1.79444	0.999516
GOTERM_MF_FAT	GO:0042625~ATPase coupled ion transmembrane transporter activity	3	0.386709	ENSBTAG00000035572, ENSBTAG00000018889, ENSBTAG00000014553	2.24334	0.980163
GOTERM_BP_FAT	GO:1901566~organonitrogen compound biosynthetic process	34	0.388801	ENSBTAG00000013301, ENSBTAG00000015843, ENSBTAG00000020417, ENSBTAG00000013901, ENSBTAG00000004256, ENSBTAG00000004258, ENSBTAG00000004494, ENSBTAG00000025212, ENSBTAG00000003342, ENSBTAG00000004738, ENSBTAG00000054736, ENSBTAG00000005205, ENSBTAG00000001945, ENSBTAG00000024603, ENSBTAG00000004415, ENSBTAG00000003504, ENSBTAG00000016967, ENSBTAG00000020905, ENSBTAG00000018845, ENSBTAG00000018405,…	1.09035	0.999516
GOTERM_BP_FAT	GO:0045860~positive regulation of protein kinase activity	8	0.390165	ENSBTAG00000022808, ENSBTAG00000000783, ENSBTAG00000021766, ENSBTAG00000018069, ENSBTAG00000044118, ENSBTAG00000009426, ENSBTAG00000014023, ENSBTAG00000008884	1.33644	0.999516
GOTERM_BP_FAT	GO:0032370~positive regulation of lipid transport	3	0.392259	ENSBTAG00000014890, ENSBTAG00000014023, ENSBTAG00000010681	2.21812	0.999516
GOTERM_BP_FAT	GO:0090068~positive regulation of cell cycle process	7	0.392546	ENSBTAG00000013236, ENSBTAG00000000783, ENSBTAG00000014735, ENSBTAG00000006631, ENSBTAG00000010380, ENSBTAG00000009426, ENSBTAG00000021694	1.38358	0.999516
GOTERM_BP_FAT	GO:0090068~positive regulation of cell cycle process	7	0.392546	ENSBTAG00000013236, ENSBTAG00000000783, ENSBTAG00000014735, ENSBTAG00000006631, ENSBTAG00000010380, ENSBTAG00000009426, ENSBTAG00000021694	1.38358	0.999516
GOTERM_BP_FAT	GO:0043603~cellular amide metabolic process	29	0.393055	ENSBTAG00000013301, ENSBTAG00000020417, ENSBTAG00000053918, ENSBTAG00000004334, ENSBTAG00000004258, ENSBTAG00000004494, ENSBTAG00000025212, ENSBTAG00000004738, ENSBTAG00000054736, ENSBTAG00000001945, ENSBTAG00000024603, ENSBTAG00000004438, ENSBTAG00000003504, ENSBTAG00000016967, ENSBTAG00000020905, ENSBTAG00000013534, ENSBTAG00000018845, ENSBTAG00000018405, ENSBTAG00000011415, ENSBTAG00000018847,…	1.10272	0.999516
GOTERM_BP_FAT	GO:0048015~phosphatidylinositol-mediated signaling	5	0.397798	ENSBTAG00000021308, ENSBTAG00000021527, ENSBTAG00000018984, ENSBTAG00000007320, ENSBTAG00000014023	1.55962	0.999516
GOTERM_BP_FAT	GO:0051896~regulation of protein kinase B signaling	5	0.397798	ENSBTAG00000021527, ENSBTAG00000018984, ENSBTAG00000031544, ENSBTAG00000021766, ENSBTAG00000014023	1.55962	0.999516
GOTERM_BP_FAT	GO:0051896~regulation of protein kinase B signaling	5	0.397798	ENSBTAG00000021527, ENSBTAG00000018984, ENSBTAG00000031544, ENSBTAG00000021766, ENSBTAG00000014023	1.55962	0.999516
GOTERM_BP_FAT	GO:0051896~regulation of protein kinase B signaling	5	0.397798	ENSBTAG00000021527, ENSBTAG00000018984, ENSBTAG00000031544, ENSBTAG00000021766, ENSBTAG00000014023	1.55962	0.999516
GOTERM_BP_FAT	GO:0006690~icosanoid metabolic process	4	0.398093	ENSBTAG00000017938, ENSBTAG00000037509, ENSBTAG00000011625, ENSBTAG00000039356, ENSBTAG00000014023	1.755	0.999516
GOTERM_BP_FAT	GO:0048024~regulation of mRNA splicing, via spliceosome	4	0.398093	ENSBTAG00000043990, ENSBTAG00000002170, ENSBTAG00000020117, ENSBTAG00000008369	1.755	0.999516
GOTERM_BP_FAT	GO:1901699~cellular response to nitrogen compound	14	0.399889	ENSBTAG00000038337, ENSBTAG00000021308, ENSBTAG00000018405, ENSBTAG00000014119, ENSBTAG00000021527, ENSBTAG00000002296, ENSBTAG00000009426, ENSBTAG00000003177, ENSBTAG00000025445, ENSBTAG00000003942, ENSBTAG00000014182, ENSBTAG00000024603, ENSBTAG00000014023, ENSBTAG00000033543	1.18425	0.999516
GOTERM_BP_FAT	GO:0042445~hormone metabolic process	6	0.400483	ENSBTAG00000013236, ENSBTAG00000013888, ENSBTAG00000017938, ENSBTAG00000037509, ENSBTAG00000003108, ENSBTAG00000014890, ENSBTAG00000039356	1.44312	0.999516
GOTERM_BP_FAT	GO:0036465~synaptic vesicle recycling	3	0.401093	ENSBTAG00000009034, ENSBTAG00000006007, ENSBTAG00000048798	2.17779	0.999516
GOTERM_BP_FAT	GO:1902017~regulation of cilium assembly	3	0.401093	ENSBTAG00000001322, ENSBTAG00000015859, ENSBTAG00000005316	2.17779	0.999516
GOTERM_MF_FAT	GO:0002039~p53 binding	3	0.402703	ENSBTAG00000005812, ENSBTAG00000009500, ENSBTAG00000014023	2.16978	0.980163
GOTERM_BP_FAT	GO:0060429~epithelium development	25	0.403252	ENSBTAG00000013888, ENSBTAG00000014738, ENSBTAG00000014735, ENSBTAG00000021766, ENSBTAG00000006631, ENSBTAG00000009502, ENSBTAG00000009426, ENSBTAG00000019909, ENSBTAG00000047998, ENSBTAG00000000753, ENSBTAG00000001945, ENSBTAG00000016231, ENSBTAG00000012211, ENSBTAG00000013236, ENSBTAG00000010866, ENSBTAG00000021993, ENSBTAG00000007433, ENSBTAG00000000563, ENSBTAG00000001455, ENSBTAG00000049540,…	1.1066	0.999516
KEGG_PATHWAY	bta05224:Breast cancer	5	0.403659	ENSBTAG00000020999, ENSBTAG00000007319, ENSBTAG00000021527, ENSBTAG00000018984, ENSBTAG00000024450	1.54328	1
GOTERM_BP_FAT	GO:0051603~proteolysis involved in cellular protein catabolic process	20	0.404556	ENSBTAG00000020905, ENSBTAG00000022808, ENSBTAG00000011785, ENSBTAG00000008371, ENSBTAG00000022689, ENSBTAG00000019909, ENSBTAG00000001287, ENSBTAG00000023632, ENSBTAG00000021620, ENSBTAG00000006101, ENSBTAG00000002286, ENSBTAG00000018040, ENSBTAG00000030518, ENSBTAG00000003764, ENSBTAG00000005504, ENSBTAG00000000237, ENSBTAG00000002833, ENSBTAG00000019853, ENSBTAG00000031544, ENSBTAG00000014023	1.12786	0.999516
GOTERM_BP_FAT	GO:1901568~fatty acid derivative metabolic process	4	0.404832	ENSBTAG00000017938, ENSBTAG00000037509, ENSBTAG00000011625, ENSBTAG00000039356, ENSBTAG00000014023	1.73592	0.999516
GOTERM_BP_FAT	GO:0008630~intrinsic apoptotic signaling pathway in response to DNA damage	4	0.404832	ENSBTAG00000000753, ENSBTAG00000005812, ENSBTAG00000009500, ENSBTAG00000014023	1.73592	0.999516
GOTERM_BP_FAT	GO:0006399~tRNA metabolic process	6	0.405436	ENSBTAG00000016967, ENSBTAG00000004738, ENSBTAG00000014644, ENSBTAG00000018405, ENSBTAG00000018847, ENSBTAG00000025212	1.43447	0.999516
GOTERM_BP_FAT	GO:0006665~sphingolipid metabolic process	5	0.40909	ENSBTAG00000006987, ENSBTAG00000007512, ENSBTAG00000012705, ENSBTAG00000017656, ENSBTAG00000004494	1.53562	0.999516
GOTERM_BP_FAT	GO:0048754~branching morphogenesis of an epithelial tube	5	0.40909	ENSBTAG00000013236, ENSBTAG00000014738, ENSBTAG00000013888, ENSBTAG00000019909, ENSBTAG00000012211	1.53562	0.999516
GOTERM_BP_FAT	GO:0016079~synaptic vesicle exocytosis	3	0.409867	ENSBTAG00000025445, ENSBTAG00000010029, ENSBTAG00000011397	2.1389	0.999516
GOTERM_MF_FAT	GO:0042054~histone methyltransferase activity	3	0.410625	ENSBTAG00000009638, ENSBTAG00000020578, ENSBTAG00000009426	2.13479	0.980163
GOTERM_BP_FAT	GO:0006914~autophagy	11	0.411456	ENSBTAG00000003942, ENSBTAG00000013534, ENSBTAG00000034493, ENSBTAG00000005504, ENSBTAG00000002327, ENSBTAG00000001948, ENSBTAG00000002296, ENSBTAG00000008369, ENSBTAG00000014023, ENSBTAG00000006135, ENSBTAG00000033543	1.21659	0.999516
GOTERM_BP_FAT	GO:1905037~autophagosome organization	4	0.411549	ENSBTAG00000003942, ENSBTAG00000005504, ENSBTAG00000002296, ENSBTAG00000006135	1.71726	0.999516
GOTERM_BP_FAT	GO:0042886~amide transport	38	0.411902	ENSBTAG00000010477, ENSBTAG00000021308, ENSBTAG00000027173, ENSBTAG00000004333, ENSBTAG00000006414, ENSBTAG00000053918, ENSBTAG00000023963, ENSBTAG00000002896, ENSBTAG00000003764, ENSBTAG00000004876, ENSBTAG00000001948, ENSBTAG00000050991, ENSBTAG00000015346, ENSBTAG00000012035, ENSBTAG00000013236, ENSBTAG00000020905, ENSBTAG00000009034, ENSBTAG00000013534, ENSBTAG00000018903, ENSBTAG00000009636,…	1.07526	0.999516
GOTERM_BP_FAT	GO:0048017~inositol lipid-mediated signaling	5	0.414721	ENSBTAG00000021308, ENSBTAG00000021527, ENSBTAG00000018984, ENSBTAG00000007320, ENSBTAG00000014023	1.5239	0.999516
GOTERM_BP_FAT	GO:0006302~double-strand break repair	8	0.415724	ENSBTAG00000020806, ENSBTAG00000003745, ENSBTAG00000018074, ENSBTAG00000020117, ENSBTAG00000044118, ENSBTAG00000010380, ENSBTAG00000019909, ENSBTAG00000009500	1.30371	0.999516
GOTERM_BP_FAT	GO:0006302~double-strand break repair	8	0.415724	ENSBTAG00000020806, ENSBTAG00000003745, ENSBTAG00000018074, ENSBTAG00000020117, ENSBTAG00000044118, ENSBTAG00000010380, ENSBTAG00000019909, ENSBTAG00000009500	1.30371	0.999516
GOTERM_BP_FAT	GO:0008544~epidermis development	8	0.417451	ENSBTAG00000013236, ENSBTAG00000000753, ENSBTAG00000001455, ENSBTAG00000006987, ENSBTAG00000007319, ENSBTAG00000006631, ENSBTAG00000000923, ENSBTAG00000009426	1.29841	0.999516
GOTERM_BP_FAT	GO:0008544~epidermis development	8	0.417451	ENSBTAG00000013236, ENSBTAG00000000753, ENSBTAG00000001455, ENSBTAG00000006987, ENSBTAG00000007319, ENSBTAG00000006631, ENSBTAG00000000923, ENSBTAG00000009426	1.29841	0.999516
KEGG_PATHWAY	bta05226:Gastric cancer	5	0.418234	ENSBTAG00000016758, ENSBTAG00000014182, ENSBTAG00000020999, ENSBTAG00000018984, ENSBTAG00000024450	1.51302	1
GOTERM_BP_FAT	GO:0006986~response to unfolded protein	4	0.418243	ENSBTAG00000010215, ENSBTAG00000031544, ENSBTAG00000011419, ENSBTAG00000023963	1.69899	0.999516
GOTERM_BP_FAT	GO:2000756~regulation of peptidyl-lysine acetylation	3	0.418577	ENSBTAG00000014677, ENSBTAG00000013757, ENSBTAG00000014023	2.10138	0.999516
GOTERM_BP_FAT	GO:0071826~ribonucleoprotein complex subunit organization	9	0.419921	ENSBTAG00000001522, ENSBTAG00000020905, ENSBTAG00000012830, ENSBTAG00000009638, ENSBTAG00000004290, ENSBTAG00000016584, ENSBTAG00000008426, ENSBTAG00000003519, ENSBTAG00000025452	1.26083	0.999516
GOTERM_BP_FAT	GO:0008361~regulation of cell size	5	0.42034	ENSBTAG00000016563, ENSBTAG00000006775, ENSBTAG00000012063, ENSBTAG00000018045, ENSBTAG00000049547	1.51236	0.999516
GOTERM_MF_FAT	GO:0016614~oxidoreductase activity, acting on CH-OH group of donors	5	0.420935	ENSBTAG00000009770, ENSBTAG00000017938, ENSBTAG00000037509, ENSBTAG00000003108, ENSBTAG00000005685, ENSBTAG00000039356	1.51092	0.980163
GOTERM_BP_FAT	GO:0051961~negative regulation of nervous system development	7	0.421223	ENSBTAG00000013236, ENSBTAG00000013534, ENSBTAG00000047135, ENSBTAG00000014182, ENSBTAG00000038716, ENSBTAG00000008138, ENSBTAG00000013991	1.34367	0.999516
GOTERM_BP_FAT	GO:0072594~establishment of protein localization to organelle	11	0.422046	ENSBTAG00000013236, ENSBTAG00000009034, ENSBTAG00000002896, ENSBTAG00000003764, ENSBTAG00000007537, ENSBTAG00000027173, ENSBTAG00000018903, ENSBTAG00000031544, ENSBTAG00000018887, ENSBTAG00000006414, ENSBTAG00000053918	1.20988	0.999516
KEGG_PATHWAY	bta04066:HIF-1 signaling pathway	4	0.422452	ENSBTAG00000021527, ENSBTAG00000018984, ENSBTAG00000024450, ENSBTAG00000018049	1.68358	1
GOTERM_BP_FAT	GO:0008219~cell death	40	0.42247	ENSBTAG00000020417, ENSBTAG00000013888, ENSBTAG00000014735, ENSBTAG00000021527, ENSBTAG00000021700, ENSBTAG00000020117, ENSBTAG00000020015, ENSBTAG00000004334, ENSBTAG00000009500, ENSBTAG00000023963, ENSBTAG00000000551, ENSBTAG00000001286, ENSBTAG00000027932, ENSBTAG00000000753, ENSBTAG00000001945, ENSBTAG00000004438, ENSBTAG00000018334, ENSBTAG00000018375, ENSBTAG00000012211, ENSBTAG00000017423,…	1.06541	0.999516
GOTERM_BP_FAT	GO:0007010~cytoskeleton organization	34	0.422507	ENSBTAG00000020417, ENSBTAG00000014119, ENSBTAG00000014779, ENSBTAG00000027173, ENSBTAG00000027151, ENSBTAG00000006099, ENSBTAG00000003265, ENSBTAG00000001286, ENSBTAG00000050435, ENSBTAG00000001322, ENSBTAG00000018071, ENSBTAG00000032427, ENSBTAG00000014054, ENSBTAG00000019843, ENSBTAG00000019822, ENSBTAG00000032763, ENSBTAG00000003908, ENSBTAG00000018904, ENSBTAG00000008088, ENSBTAG00000013534,…	1.06973	0.999516
GOTERM_BP_FAT	GO:0051129~negative regulation of cellular component organization	17	0.424041	ENSBTAG00000013534, ENSBTAG00000011324, ENSBTAG00000014119, ENSBTAG00000018903, ENSBTAG00000003265, ENSBTAG00000050435, ENSBTAG00000051779, ENSBTAG00000018071, ENSBTAG00000047135, ENSBTAG00000007636, ENSBTAG00000005316, ENSBTAG00000003901, ENSBTAG00000014192, ENSBTAG00000003519, ENSBTAG00000010681, ENSBTAG00000014023, ENSBTAG00000003908	1.13503	0.999516
GOTERM_BP_FAT	GO:0071804~cellular potassium ion transport	6	0.425192	ENSBTAG00000039190, ENSBTAG00000004629, ENSBTAG00000006775, ENSBTAG00000018045, ENSBTAG00000014927, ENSBTAG00000049547	1.40092	0.999516
GOTERM_BP_FAT	GO:0071805~potassium ion transmembrane transport	6	0.425192	ENSBTAG00000039190, ENSBTAG00000004629, ENSBTAG00000006775, ENSBTAG00000018045, ENSBTAG00000014927, ENSBTAG00000049547	1.40092	0.999516
GOTERM_BP_FAT	GO:0071804~cellular potassium ion transport	6	0.425192	ENSBTAG00000039190, ENSBTAG00000004629, ENSBTAG00000006775, ENSBTAG00000018045, ENSBTAG00000014927, ENSBTAG00000049547	1.40092	0.999516
GOTERM_BP_FAT	GO:0071805~potassium ion transmembrane transport	6	0.425192	ENSBTAG00000039190, ENSBTAG00000004629, ENSBTAG00000006775, ENSBTAG00000018045, ENSBTAG00000014927, ENSBTAG00000049547	1.40092	0.999516
GOTERM_BP_FAT	GO:0001763~morphogenesis of a branching structure	6	0.425192	ENSBTAG00000013236, ENSBTAG00000014738, ENSBTAG00000013888, ENSBTAG00000014735, ENSBTAG00000019909, ENSBTAG00000012211	1.40092	0.999516
GOTERM_BP_FAT	GO:0034728~nucleosome organization	7	0.425327	ENSBTAG00000010885, ENSBTAG00000013757, ENSBTAG00000008181, ENSBTAG00000018074, ENSBTAG00000010380, ENSBTAG00000015346, ENSBTAG00000009127	1.33087	0.999516
GOTERM_BP_FAT	GO:0030509~BMP signaling pathway	5	0.425946	ENSBTAG00000038716, ENSBTAG00000010866, ENSBTAG00000019853, ENSBTAG00000004104, ENSBTAG00000039435	1.50098	0.999516
GOTERM_BP_FAT	GO:0016458~gene silencing	5	0.425946	ENSBTAG00000008363, ENSBTAG00000018845, ENSBTAG00000024603, ENSBTAG00000009500, ENSBTAG00000014023	1.50098	0.999516
GOTERM_MF_FAT	GO:0005201~extracellular matrix structural constituent	3	0.426313	ENSBTAG00000011324, ENSBTAG00000047998, ENSBTAG00000013662	2.06807	0.980163
GOTERM_BP_FAT	GO:1903050~regulation of proteolysis involved in cellular protein catabolic process	6	0.430113	ENSBTAG00000020905, ENSBTAG00000030518, ENSBTAG00000002833, ENSBTAG00000022689, ENSBTAG00000019909, ENSBTAG00000021620	1.39277	0.999516
GOTERM_BP_FAT	GO:0006511~ubiquitin-dependent protein catabolic process	17	0.430424	ENSBTAG00000020905, ENSBTAG00000022808, ENSBTAG00000011785, ENSBTAG00000008371, ENSBTAG00000022689, ENSBTAG00000019909, ENSBTAG00000001287, ENSBTAG00000023632, ENSBTAG00000006101, ENSBTAG00000002286, ENSBTAG00000003764, ENSBTAG00000005504, ENSBTAG00000000237, ENSBTAG00000002833, ENSBTAG00000019853, ENSBTAG00000031544, ENSBTAG00000014023	1.13124	0.999516
GOTERM_MF_FAT	GO:0052689~carboxylic ester hydrolase activity	5	0.431057	ENSBTAG00000018043, ENSBTAG00000011415, ENSBTAG00000011625, ENSBTAG00000007512, ENSBTAG00000001420	1.4905	0.980163
GOTERM_BP_FAT	GO:0010638~positive regulation of organelle organization	16	0.431441	ENSBTAG00000014677, ENSBTAG00000015859, ENSBTAG00000014735, ENSBTAG00000014549, ENSBTAG00000018903, ENSBTAG00000009500, ENSBTAG00000019909, ENSBTAG00000021694, ENSBTAG00000003942, ENSBTAG00000000783, ENSBTAG00000001322, ENSBTAG00000032427, ENSBTAG00000003901, ENSBTAG00000010380, ENSBTAG00000014023, ENSBTAG00000003908	1.13669	0.999516
GOTERM_BP_FAT	GO:0045739~positive regulation of DNA repair	4	0.431553	ENSBTAG00000003745, ENSBTAG00000018074, ENSBTAG00000010380, ENSBTAG00000014023	1.66359	0.999516
GOTERM_BP_FAT	GO:0034968~histone lysine methylation	4	0.431553	ENSBTAG00000003901, ENSBTAG00000009426, ENSBTAG00000014023, ENSBTAG00000009246	1.66359	0.999516
GOTERM_BP_FAT	GO:0009991~response to extracellular stimulus	9	0.434926	ENSBTAG00000013236, ENSBTAG00000005718, ENSBTAG00000018405, ENSBTAG00000002833, ENSBTAG00000031544, ENSBTAG00000008860, ENSBTAG00000014023, ENSBTAG00000006135, ENSBTAG00000033543	1.24338	0.999516
GOTERM_BP_FAT	GO:0044093~positive regulation of molecular function	30	0.435355	ENSBTAG00000013888, ENSBTAG00000027173, ENSBTAG00000021527, ENSBTAG00000002296, ENSBTAG00000021766, ENSBTAG00000020117, ENSBTAG00000004334, ENSBTAG00000009426, ENSBTAG00000009500, ENSBTAG00000006099, ENSBTAG00000006718, ENSBTAG00000015026, ENSBTAG00000003908, ENSBTAG00000020905, ENSBTAG00000011179, ENSBTAG00000022808, ENSBTAG00000038716, ENSBTAG00000018903, ENSBTAG00000044118, ENSBTAG00000007433,…	1.07425	0.999516
GOTERM_BP_FAT	GO:0006928~movement of cell or subcellular component	46	0.435443	ENSBTAG00000011324, ENSBTAG00000010477, ENSBTAG00000020417, ENSBTAG00000014779, ENSBTAG00000003180, ENSBTAG00000021527, ENSBTAG00000021766, ENSBTAG00000008138, ENSBTAG00000006099, ENSBTAG00000047998, ENSBTAG00000006134, ENSBTAG00000001286, ENSBTAG00000050435, ENSBTAG00000053405, ENSBTAG00000040060, ENSBTAG00000014890, ENSBTAG00000014054, ENSBTAG00000050991, ENSBTAG00000012211, ENSBTAG00000003908,…	1.05069	0.999516
GOTERM_BP_FAT	GO:0045184~establishment of protein localization	38	0.436691	ENSBTAG00000010477, ENSBTAG00000021308, ENSBTAG00000027173, ENSBTAG00000004333, ENSBTAG00000006414, ENSBTAG00000053918, ENSBTAG00000023963, ENSBTAG00000002896, ENSBTAG00000003764, ENSBTAG00000004876, ENSBTAG00000001948, ENSBTAG00000050991, ENSBTAG00000015346, ENSBTAG00000013236, ENSBTAG00000020905, ENSBTAG00000009034, ENSBTAG00000013534, ENSBTAG00000018903, ENSBTAG00000009636, ENSBTAG00000011419,…	1.05949	0.999516
GOTERM_BP_FAT	GO:0032886~regulation of microtubule-based process	7	0.437097	ENSBTAG00000005999, ENSBTAG00000014054, ENSBTAG00000007734, ENSBTAG00000014023, ENSBTAG00000021694, ENSBTAG00000003908, ENSBTAG00000008884	1.31832	0.999516
KEGG_PATHWAY	bta05135:Yersinia infection	5	0.437539	ENSBTAG00000000563, ENSBTAG00000018984, ENSBTAG00000024450, ENSBTAG00000004368, ENSBTAG00000006099	1.47447	1
KEGG_PATHWAY	bta05135:Yersinia infection	5	0.437539	ENSBTAG00000000563, ENSBTAG00000018984, ENSBTAG00000024450, ENSBTAG00000004368, ENSBTAG00000006099	1.47447	1
GOTERM_BP_FAT	GO:0033993~response to lipid	14	0.43806	ENSBTAG00000013236, ENSBTAG00000013301, ENSBTAG00000013888, ENSBTAG00000020117, ENSBTAG00000008138, ENSBTAG00000000563, ENSBTAG00000003764, ENSBTAG00000007636, ENSBTAG00000024603, ENSBTAG00000014890, ENSBTAG00000015026, ENSBTAG00000017567, ENSBTAG00000010681, ENSBTAG00000014023	1.15251	0.999516
GOTERM_BP_FAT	GO:0007052~mitotic spindle organization	4	0.438167	ENSBTAG00000003215, ENSBTAG00000015859, ENSBTAG00000010624, ENSBTAG00000021694	1.64644	0.999516
GOTERM_BP_FAT	GO:0042158~lipoprotein biosynthetic process	4	0.438167	ENSBTAG00000011620, ENSBTAG00000018043, ENSBTAG00000018299, ENSBTAG00000038134	1.64644	0.999516
GOTERM_BP_FAT	GO:0001704~formation of primary germ layer	4	0.438167	ENSBTAG00000014738, ENSBTAG00000044118, ENSBTAG00000047998, ENSBTAG00000013662	1.64644	0.999516
GOTERM_BP_FAT	GO:0003231~cardiac ventricle development	4	0.438167	ENSBTAG00000013236, ENSBTAG00000021707, ENSBTAG00000014735, ENSBTAG00000009502	1.64644	0.999516
KEGG_PATHWAY	bta04814:Motor proteins	6	0.438486	ENSBTAG00000003215, ENSBTAG00000008088, ENSBTAG00000010624, ENSBTAG00000021336, ENSBTAG00000007433, ENSBTAG00000006134	1.3752	1
GOTERM_BP_FAT	GO:0006631~fatty acid metabolic process	10	0.439605	ENSBTAG00000021308, ENSBTAG00000017938, ENSBTAG00000018283, ENSBTAG00000037509, ENSBTAG00000011625, ENSBTAG00000007512, ENSBTAG00000012705, ENSBTAG00000039356, ENSBTAG00000017567, ENSBTAG00000014023, ENSBTAG00000010681	1.21356	0.999516
GOTERM_BP_FAT	GO:0006631~fatty acid metabolic process	10	0.439605	ENSBTAG00000021308, ENSBTAG00000017938, ENSBTAG00000018283, ENSBTAG00000037509, ENSBTAG00000011625, ENSBTAG00000007512, ENSBTAG00000012705, ENSBTAG00000039356, ENSBTAG00000017567, ENSBTAG00000014023, ENSBTAG00000010681	1.21356	0.999516
GOTERM_BP_FAT	GO:0006915~apoptotic process	35	0.439786	ENSBTAG00000020417, ENSBTAG00000013888, ENSBTAG00000014735, ENSBTAG00000021527, ENSBTAG00000021700, ENSBTAG00000020015, ENSBTAG00000004334, ENSBTAG00000009500, ENSBTAG00000023963, ENSBTAG00000000551, ENSBTAG00000001286, ENSBTAG00000027932, ENSBTAG00000000753, ENSBTAG00000001945, ENSBTAG00000018334, ENSBTAG00000018375, ENSBTAG00000012211, ENSBTAG00000017423, ENSBTAG00000013236, ENSBTAG00000011179,…	1.0651	0.999516
KEGG_PATHWAY	bta04014:Ras signaling pathway	7	0.440468	ENSBTAG00000025445, ENSBTAG00000000783, ENSBTAG00000008122, ENSBTAG00000021527, ENSBTAG00000018984, ENSBTAG00000024450, ENSBTAG00000015026	1.31744	1
GOTERM_BP_FAT	GO:0043414~macromolecule methylation	8	0.442172	ENSBTAG00000013757, ENSBTAG00000009638, ENSBTAG00000011415, ENSBTAG00000003901, ENSBTAG00000020578, ENSBTAG00000009426, ENSBTAG00000014023, ENSBTAG00000009246	1.2675	0.999516
GOTERM_BP_FAT	GO:0043414~macromolecule methylation	8	0.442172	ENSBTAG00000013757, ENSBTAG00000009638, ENSBTAG00000011415, ENSBTAG00000003901, ENSBTAG00000020578, ENSBTAG00000009426, ENSBTAG00000014023, ENSBTAG00000009246	1.2675	0.999516
KEGG_PATHWAY	bta04150:mTOR signaling pathway	5	0.442338	ENSBTAG00000021308, ENSBTAG00000021527, ENSBTAG00000018984, ENSBTAG00000024450, ENSBTAG00000033543	1.46514	1
KEGG_PATHWAY	bta04150:mTOR signaling pathway	5	0.442338	ENSBTAG00000021308, ENSBTAG00000021527, ENSBTAG00000018984, ENSBTAG00000024450, ENSBTAG00000033543	1.46514	1
GOTERM_BP_FAT	GO:0006814~sodium ion transport	6	0.444823	ENSBTAG00000039190, ENSBTAG00000015843, ENSBTAG00000004629, ENSBTAG00000010798, ENSBTAG00000008690, ENSBTAG00000027173	1.3689	0.999516
GOTERM_BP_FAT	GO:0045444~fat cell differentiation	6	0.444823	ENSBTAG00000013236, ENSBTAG00000014758, ENSBTAG00000031544, ENSBTAG00000020117, ENSBTAG00000044118, ENSBTAG00000014023	1.3689	0.999516
GOTERM_MF_FAT	GO:0005096~GTPase activator activity	6	0.446889	ENSBTAG00000053845, ENSBTAG00000005316, ENSBTAG00000027151, ENSBTAG00000018403, ENSBTAG00000011352, ENSBTAG00000007433	1.3645	0.980163
GOTERM_BP_FAT	GO:0043436~oxoacid metabolic process	24	0.449574	ENSBTAG00000021308, ENSBTAG00000011625, ENSBTAG00000004256, ENSBTAG00000047676, ENSBTAG00000025212, ENSBTAG00000004738, ENSBTAG00000005205, ENSBTAG00000001945, ENSBTAG00000004415, ENSBTAG00000018375, ENSBTAG00000039356, ENSBTAG00000017567, ENSBTAG00000016967, ENSBTAG00000018405, ENSBTAG00000017938, ENSBTAG00000018847, ENSBTAG00000007512, ENSBTAG00000012705, ENSBTAG00000021832, ENSBTAG00000024311,…	1.08397	0.999516
GOTERM_BP_FAT	GO:0032846~positive regulation of homeostatic process	6	0.449706	ENSBTAG00000013236, ENSBTAG00000018903, ENSBTAG00000014549, ENSBTAG00000018984, ENSBTAG00000010380, ENSBTAG00000019909	1.36112	0.999516
GOTERM_BP_FAT	GO:0000280~nuclear division	12	0.450743	ENSBTAG00000003215, ENSBTAG00000000783, ENSBTAG00000008088, ENSBTAG00000015859, ENSBTAG00000005999, ENSBTAG00000014735, ENSBTAG00000010624, ENSBTAG00000031579, ENSBTAG00000010380, ENSBTAG00000015384, ENSBTAG00000021694, ENSBTAG00000003908	1.16573	0.999516
GOTERM_BP_FAT	GO:1902850~microtubule cytoskeleton organization involved in mitosis	4	0.451305	ENSBTAG00000003215, ENSBTAG00000015859, ENSBTAG00000010624, ENSBTAG00000021694	1.61318	0.999516
GOTERM_BP_FAT	GO:1902882~regulation of response to oxidative stress	3	0.452741	ENSBTAG00000013301, ENSBTAG00000003519, ENSBTAG00000014023	1.96358	0.999516
GOTERM_BP_FAT	GO:0030837~negative regulation of actin filament polymerization	3	0.452741	ENSBTAG00000050435, ENSBTAG00000018071, ENSBTAG00000003265	1.96358	0.999516
GOTERM_BP_FAT	GO:0017038~protein import	7	0.454585	ENSBTAG00000013236, ENSBTAG00000002896, ENSBTAG00000003764, ENSBTAG00000007537, ENSBTAG00000027173, ENSBTAG00000018887, ENSBTAG00000006414	1.2939	0.999516
GOTERM_MF_FAT	GO:0016746~transferase activity, transferring acyl groups	7	0.455375	ENSBTAG00000013301, ENSBTAG00000018043, ENSBTAG00000006987, ENSBTAG00000000944, ENSBTAG00000018283, ENSBTAG00000007512, ENSBTAG00000038134	1.29219	0.980163
GOTERM_BP_FAT	GO:0006396~RNA processing	23	0.456179	ENSBTAG00000020806, ENSBTAG00000020905, ENSBTAG00000013238, ENSBTAG00000014644, ENSBTAG00000012830, ENSBTAG00000013526, ENSBTAG00000008072, ENSBTAG00000002170, ENSBTAG00000020117, ENSBTAG00000008369, ENSBTAG00000008426, ENSBTAG00000025452, ENSBTAG00000000551, ENSBTAG00000005441, ENSBTAG00000018070, ENSBTAG00000006718, ENSBTAG00000043990, ENSBTAG00000024603, ENSBTAG00000009638, ENSBTAG00000046191,…	1.08675	0.999516
GOTERM_BP_FAT	GO:0030218~erythrocyte differentiation	4	0.457828	ENSBTAG00000013236, ENSBTAG00000020117, ENSBTAG00000011419, ENSBTAG00000012211	1.59705	0.999516
GOTERM_BP_FAT	GO:0043588~skin development	7	0.459166	ENSBTAG00000003745, ENSBTAG00000013236, ENSBTAG00000000753, ENSBTAG00000001455, ENSBTAG00000006987, ENSBTAG00000000923, ENSBTAG00000047998	1.28794	0.999516
GOTERM_BP_FAT	GO:0072332~intrinsic apoptotic signaling pathway by p53 class mediator	3	0.461103	ENSBTAG00000005812, ENSBTAG00000009500, ENSBTAG00000014023	1.93191	0.999516
GOTERM_BP_FAT	GO:0044728~DNA methylation or demethylation	3	0.461103	ENSBTAG00000013757, ENSBTAG00000009638, ENSBTAG00000009426	1.93191	0.999516
GOTERM_BP_FAT	GO:0022607~cellular component assembly	68	0.461656	ENSBTAG00000012830, ENSBTAG00000020417, ENSBTAG00000004290, ENSBTAG00000002272, ENSBTAG00000009426, ENSBTAG00000049878, ENSBTAG00000019909, ENSBTAG00000050435, ENSBTAG00000053749, ENSBTAG00000005504, ENSBTAG00000018334, ENSBTAG00000014054, ENSBTAG00000019822, ENSBTAG00000015346, ENSBTAG00000017567, ENSBTAG00000038337, ENSBTAG00000018904, ENSBTAG00000020905, ENSBTAG00000032396, ENSBTAG00000008181,…	1.02685	0.999516
GOTERM_BP_FAT	GO:0014065~phosphatidylinositol 3-kinase signaling	4	0.464317	ENSBTAG00000021308, ENSBTAG00000021527, ENSBTAG00000018984, ENSBTAG00000014023	1.58124	0.999516
GOTERM_BP_FAT	GO:0014065~phosphatidylinositol 3-kinase signaling	4	0.464317	ENSBTAG00000021308, ENSBTAG00000021527, ENSBTAG00000018984, ENSBTAG00000014023	1.58124	0.999516
GOTERM_BP_FAT	GO:1905269~positive regulation of chromatin organization	4	0.464317	ENSBTAG00000014677, ENSBTAG00000003901, ENSBTAG00000009500, ENSBTAG00000014023	1.58124	0.999516
GOTERM_BP_FAT	GO:0042273~ribosomal large subunit biogenesis	4	0.464317	ENSBTAG00000020905, ENSBTAG00000006718, ENSBTAG00000004290, ENSBTAG00000016584	1.58124	0.999516
GOTERM_BP_FAT	GO:0051726~regulation of cell cycle	23	0.464427	ENSBTAG00000013236, ENSBTAG00000013238, ENSBTAG00000014677, ENSBTAG00000020417, ENSBTAG00000013888, ENSBTAG00000014735, ENSBTAG00000021700, ENSBTAG00000006631, ENSBTAG00000044118, ENSBTAG00000009426, ENSBTAG00000023632, ENSBTAG00000021694, ENSBTAG00000008884, ENSBTAG00000027932, ENSBTAG00000000783, ENSBTAG00000005647, ENSBTAG00000005999, ENSBTAG00000005812, ENSBTAG00000018074, ENSBTAG00000031544,…	1.08546	0.999516
GOTERM_BP_FAT	GO:2000027~regulation of organ morphogenesis	5	0.464754	ENSBTAG00000013236, ENSBTAG00000014738, ENSBTAG00000006879, ENSBTAG00000006631, ENSBTAG00000004104	1.42594	0.999516
GOTERM_BP_FAT	GO:0042157~lipoprotein metabolic process	5	0.464754	ENSBTAG00000011620, ENSBTAG00000018043, ENSBTAG00000011625, ENSBTAG00000018299, ENSBTAG00000038134	1.42594	0.999516
GOTERM_BP_FAT	GO:0035295~tube development	14	0.466971	ENSBTAG00000013236, ENSBTAG00000010798, ENSBTAG00000014738, ENSBTAG00000013888, ENSBTAG00000010866, ENSBTAG00000006631, ENSBTAG00000009502, ENSBTAG00000019909, ENSBTAG00000021993, ENSBTAG00000003745, ENSBTAG00000049540, ENSBTAG00000001945, ENSBTAG00000018984, ENSBTAG00000012211	1.13151	0.999516
GOTERM_BP_FAT	GO:0043632~modification-dependent macromolecule catabolic process	17	0.468617	ENSBTAG00000020905, ENSBTAG00000022808, ENSBTAG00000011785, ENSBTAG00000008371, ENSBTAG00000022689, ENSBTAG00000019909, ENSBTAG00000001287, ENSBTAG00000023632, ENSBTAG00000006101, ENSBTAG00000002286, ENSBTAG00000003764, ENSBTAG00000005504, ENSBTAG00000000237, ENSBTAG00000002833, ENSBTAG00000019853, ENSBTAG00000031544, ENSBTAG00000014023	1.09299	0.999516
GOTERM_BP_FAT	GO:0002367~cytokine production involved in immune response	3	0.46939	ENSBTAG00000007636, ENSBTAG00000014119, ENSBTAG00000014023	1.90125	0.999516
GOTERM_BP_FAT	GO:0002367~cytokine production involved in immune response	3	0.46939	ENSBTAG00000007636, ENSBTAG00000014119, ENSBTAG00000014023	1.90125	0.999516
GOTERM_BP_FAT	GO:0050688~regulation of defense response to virus	3	0.46939	ENSBTAG00000034493, ENSBTAG00000002296, ENSBTAG00000038134	1.90125	0.999516
GOTERM_BP_FAT	GO:0071772~response to BMP	5	0.470225	ENSBTAG00000038716, ENSBTAG00000010866, ENSBTAG00000019853, ENSBTAG00000004104, ENSBTAG00000039435	1.41582	0.999516
GOTERM_BP_FAT	GO:0071773~cellular response to BMP stimulus	5	0.470225	ENSBTAG00000038716, ENSBTAG00000010866, ENSBTAG00000019853, ENSBTAG00000004104, ENSBTAG00000039435	1.41582	0.999516
GOTERM_BP_FAT	GO:0007269~neurotransmitter secretion	4	0.470772	ENSBTAG00000025445, ENSBTAG00000008371, ENSBTAG00000010029, ENSBTAG00000011397	1.56573	0.999516
GOTERM_BP_FAT	GO:0099643~signal release from synapse	4	0.470772	ENSBTAG00000025445, ENSBTAG00000008371, ENSBTAG00000010029, ENSBTAG00000011397	1.56573	0.999516
KEGG_PATHWAY	bta04932:Non-alcoholic fatty liver disease	5	0.470864	ENSBTAG00000001521, ENSBTAG00000021308, ENSBTAG00000018984, ENSBTAG00000031544, ENSBTAG00000010681	1.41154	1
GOTERM_BP_FAT	GO:0051091~positive regulation of sequence-specific DNA binding transcription factor activity	7	0.472289	ENSBTAG00000000563, ENSBTAG00000007636, ENSBTAG00000013888, ENSBTAG00000002296, ENSBTAG00000031544, ENSBTAG00000020117, ENSBTAG00000009500	1.27038	0.999516
GOTERM_BP_FAT	GO:0051347~positive regulation of transferase activity	11	0.472895	ENSBTAG00000022808, ENSBTAG00000000783, ENSBTAG00000006718, ENSBTAG00000018903, ENSBTAG00000021527, ENSBTAG00000021766, ENSBTAG00000018069, ENSBTAG00000044118, ENSBTAG00000009426, ENSBTAG00000014023, ENSBTAG00000008884	1.16187	0.999516
KEGG_PATHWAY	bta04935:Growth hormone synthesis, secretion and action	4	0.473265	ENSBTAG00000021308, ENSBTAG00000010215, ENSBTAG00000018984, ENSBTAG00000024450	1.55625	1
KEGG_PATHWAY	bta04935:Growth hormone synthesis, secretion and action	4	0.473265	ENSBTAG00000021308, ENSBTAG00000010215, ENSBTAG00000018984, ENSBTAG00000024450	1.55625	1
GOTERM_MF_FAT	GO:0015077~monovalent inorganic cation transmembrane transporter activity	9	0.473418	ENSBTAG00000039190, ENSBTAG00000035572, ENSBTAG00000015843, ENSBTAG00000004629, ENSBTAG00000018889, ENSBTAG00000010798, ENSBTAG00000008690, ENSBTAG00000021775, ENSBTAG00000014553	1.19961	0.980163
GOTERM_MF_FAT	GO:0015077~monovalent inorganic cation transmembrane transporter activity	9	0.473418	ENSBTAG00000039190, ENSBTAG00000035572, ENSBTAG00000015843, ENSBTAG00000004629, ENSBTAG00000018889, ENSBTAG00000010798, ENSBTAG00000008690, ENSBTAG00000021775, ENSBTAG00000014553	1.19961	0.980163
GOTERM_BP_FAT	GO:0010506~regulation of autophagy	8	0.474504	ENSBTAG00000003942, ENSBTAG00000013534, ENSBTAG00000008371, ENSBTAG00000005504, ENSBTAG00000002296, ENSBTAG00000031544, ENSBTAG00000014023, ENSBTAG00000033543	1.22379	0.999516
KEGG_PATHWAY	bta04218:Cellular senescence	5	0.475563	ENSBTAG00000018984, ENSBTAG00000024450, ENSBTAG00000012063, ENSBTAG00000004368, ENSBTAG00000014023	1.40299	1
GOTERM_BP_FAT	GO:0043491~protein kinase B signaling	5	0.475676	ENSBTAG00000021527, ENSBTAG00000018984, ENSBTAG00000031544, ENSBTAG00000021766, ENSBTAG00000014023	1.40585	0.999516
GOTERM_BP_FAT	GO:0043484~regulation of RNA splicing	5	0.475676	ENSBTAG00000043990, ENSBTAG00000002170, ENSBTAG00000048906, ENSBTAG00000020117, ENSBTAG00000008369	1.40585	0.999516
GOTERM_BP_FAT	GO:0043491~protein kinase B signaling	5	0.475676	ENSBTAG00000021527, ENSBTAG00000018984, ENSBTAG00000031544, ENSBTAG00000021766, ENSBTAG00000014023	1.40585	0.999516
GOTERM_BP_FAT	GO:0043491~protein kinase B signaling	5	0.475676	ENSBTAG00000021527, ENSBTAG00000018984, ENSBTAG00000031544, ENSBTAG00000021766, ENSBTAG00000014023	1.40585	0.999516
GOTERM_MF_FAT	GO:0016301~kinase activity	19	0.476398	ENSBTAG00000013238, ENSBTAG00000039727, ENSBTAG00000020417, ENSBTAG00000014119, ENSBTAG00000021527, ENSBTAG00000024450, ENSBTAG00000014927, ENSBTAG00000007288, ENSBTAG00000006099, ENSBTAG00000007320, ENSBTAG00000003942, ENSBTAG00000004749, ENSBTAG00000007636, ENSBTAG00000018984, ENSBTAG00000018037, ENSBTAG00000015026, ENSBTAG00000031573, ENSBTAG00000052622, ENSBTAG00000018049	1.0972	0.980163
GOTERM_BP_FAT	GO:0019941~modification-dependent protein catabolic process	17	0.476543	ENSBTAG00000020905, ENSBTAG00000022808, ENSBTAG00000011785, ENSBTAG00000008371, ENSBTAG00000022689, ENSBTAG00000019909, ENSBTAG00000001287, ENSBTAG00000023632, ENSBTAG00000006101, ENSBTAG00000002286, ENSBTAG00000003764, ENSBTAG00000005504, ENSBTAG00000000237, ENSBTAG00000002833, ENSBTAG00000019853, ENSBTAG00000031544, ENSBTAG00000014023	1.10725	0.999516
GOTERM_BP_FAT	GO:0032640~tumor necrosis factor production	4	0.477192	ENSBTAG00000000563, ENSBTAG00000007636, ENSBTAG00000001945, ENSBTAG00000034493	1.55053	0.999516
GOTERM_BP_FAT	GO:0072384~organelle transport along microtubule	3	0.4776	ENSBTAG00000009034, ENSBTAG00000003180, ENSBTAG00000021694	1.87154	0.999516
GOTERM_BP_FAT	GO:1902476~chloride transmembrane transport	3	0.4776	ENSBTAG00000006775, ENSBTAG00000018045, ENSBTAG00000049547	1.87154	0.999516
GOTERM_BP_FAT	GO:0060968~regulation of gene silencing	3	0.4776	ENSBTAG00000018845, ENSBTAG00000024603, ENSBTAG00000009500	1.87154	0.999516
GOTERM_BP_FAT	GO:0007492~endoderm development	3	0.4776	ENSBTAG00000044118, ENSBTAG00000047998, ENSBTAG00000013662	1.87154	0.999516
GOTERM_BP_FAT	GO:0016239~positive regulation of macroautophagy	3	0.4776	ENSBTAG00000003942, ENSBTAG00000002296, ENSBTAG00000014023	1.87154	0.999516
GOTERM_BP_FAT	GO:0044265~cellular macromolecule catabolic process	25	0.478423	ENSBTAG00000011785, ENSBTAG00000008371, ENSBTAG00000020015, ENSBTAG00000019909, ENSBTAG00000001287, ENSBTAG00000021620, ENSBTAG00000003764, ENSBTAG00000000237, ENSBTAG00000005504, ENSBTAG00000006417, ENSBTAG00000002833, ENSBTAG00000020905, ENSBTAG00000022808, ENSBTAG00000011415, ENSBTAG00000008369, ENSBTAG00000022689, ENSBTAG00000023632, ENSBTAG00000006101, ENSBTAG00000002286, ENSBTAG00000018040,…	1.063	0.999516
GOTERM_BP_FAT	GO:0010721~negative regulation of cell development	7	0.479115	ENSBTAG00000013236, ENSBTAG00000013534, ENSBTAG00000047135, ENSBTAG00000014182, ENSBTAG00000038716, ENSBTAG00000008138, ENSBTAG00000013991	1.26463	0.999516
GOTERM_BP_FAT	GO:0010629~negative regulation of gene expression	35	0.481445	ENSBTAG00000011324, ENSBTAG00000020417, ENSBTAG00000013888, ENSBTAG00000020578, ENSBTAG00000009426, ENSBTAG00000009500, ENSBTAG00000019909, ENSBTAG00000001522, ENSBTAG00000000753, ENSBTAG00000003986, ENSBTAG00000024603, ENSBTAG00000003901, ENSBTAG00000006417, ENSBTAG00000013236, ENSBTAG00000008363, ENSBTAG00000018845, ENSBTAG00000013757, ENSBTAG00000038716, ENSBTAG00000011415, ENSBTAG00000006246,…	1.0499	0.999516
GOTERM_BP_FAT	GO:0044255~cellular lipid metabolic process	24	0.483063	ENSBTAG00000012278, ENSBTAG00000011620, ENSBTAG00000021308, ENSBTAG00000011625, ENSBTAG00000013901, ENSBTAG00000004494, ENSBTAG00000001420, ENSBTAG00000007320, ENSBTAG00000003942, ENSBTAG00000018299, ENSBTAG00000039356, ENSBTAG00000017567, ENSBTAG00000017938, ENSBTAG00000007512, ENSBTAG00000012705, ENSBTAG00000000944, ENSBTAG00000018043, ENSBTAG00000006987, ENSBTAG00000018283, ENSBTAG00000037509,…	1.06588	0.999516
GOTERM_BP_FAT	GO:0071310~cellular response to organic substance	46	0.484007	ENSBTAG00000011324, ENSBTAG00000020417, ENSBTAG00000021308, ENSBTAG00000013888, ENSBTAG00000010215, ENSBTAG00000014119, ENSBTAG00000014735, ENSBTAG00000021527, ENSBTAG00000002296, ENSBTAG00000020117, ENSBTAG00000007302, ENSBTAG00000008138, ENSBTAG00000009426, ENSBTAG00000023963, ENSBTAG00000000753, ENSBTAG00000003942, ENSBTAG00000003764, ENSBTAG00000024603, ENSBTAG00000015026, ENSBTAG00000017567,…	1.03238	0.999516
GOTERM_BP_FAT	GO:0071310~cellular response to organic substance	46	0.484007	ENSBTAG00000011324, ENSBTAG00000020417, ENSBTAG00000021308, ENSBTAG00000013888, ENSBTAG00000010215, ENSBTAG00000014119, ENSBTAG00000014735, ENSBTAG00000021527, ENSBTAG00000002296, ENSBTAG00000020117, ENSBTAG00000007302, ENSBTAG00000008138, ENSBTAG00000009426, ENSBTAG00000023963, ENSBTAG00000000753, ENSBTAG00000003942, ENSBTAG00000003764, ENSBTAG00000024603, ENSBTAG00000015026, ENSBTAG00000017567,…	1.03238	0.999516
GOTERM_BP_FAT	GO:0071900~regulation of protein serine/threonine kinase activity	8	0.484113	ENSBTAG00000000783, ENSBTAG00000013238, ENSBTAG00000007636, ENSBTAG00000018069, ENSBTAG00000044118, ENSBTAG00000009426, ENSBTAG00000014023, ENSBTAG00000008884	1.21912	0.999516
GOTERM_BP_FAT	GO:0098662~inorganic cation transmembrane transport	15	0.484662	ENSBTAG00000015843, ENSBTAG00000018889, ENSBTAG00000008690, ENSBTAG00000014956, ENSBTAG00000027173, ENSBTAG00000006775, ENSBTAG00000014927, ENSBTAG00000049547, ENSBTAG00000039190, ENSBTAG00000001521, ENSBTAG00000004629, ENSBTAG00000031544, ENSBTAG00000003519, ENSBTAG00000018045, ENSBTAG00000014553	1.11112	0.999516
GOTERM_BP_FAT	GO:0042692~muscle cell differentiation	9	0.485707	ENSBTAG00000018071, ENSBTAG00000038716, ENSBTAG00000002833, ENSBTAG00000020578, ENSBTAG00000031544, ENSBTAG00000009426, ENSBTAG00000004368, ENSBTAG00000031573, ENSBTAG00000014023	1.18593	0.999516
GOTERM_BP_FAT	GO:0002718~regulation of cytokine production involved in immune response	3	0.485733	ENSBTAG00000007636, ENSBTAG00000014119, ENSBTAG00000014023	1.84275	0.999516
GOTERM_BP_FAT	GO:0002718~regulation of cytokine production involved in immune response	3	0.485733	ENSBTAG00000007636, ENSBTAG00000014119, ENSBTAG00000014023	1.84275	0.999516
GOTERM_BP_FAT	GO:0071560~cellular response to transforming growth factor beta stimulus	6	0.488321	ENSBTAG00000011324, ENSBTAG00000038716, ENSBTAG00000019853, ENSBTAG00000020117, ENSBTAG00000014023, ENSBTAG00000039435	1.30194	0.999516
KEGG_PATHWAY	bta05212:Pancreatic cancer	3	0.48878	ENSBTAG00000000783, ENSBTAG00000020999, ENSBTAG00000018984	1.82757	1
GOTERM_BP_FAT	GO:0071466~cellular response to xenobiotic stimulus	4	0.489922	ENSBTAG00000026527, ENSBTAG00000018283, ENSBTAG00000009725, ENSBTAG00000052375	1.521	0.999516
GOTERM_BP_FAT	GO:0045667~regulation of osteoblast differentiation	4	0.489922	ENSBTAG00000038716, ENSBTAG00000008138, ENSBTAG00000006631, ENSBTAG00000004104	1.521	0.999516
GOTERM_BP_FAT	GO:2001233~regulation of apoptotic signaling pathway	9	0.49044	ENSBTAG00000027932, ENSBTAG00000000753, ENSBTAG00000014182, ENSBTAG00000018334, ENSBTAG00000031544, ENSBTAG00000021700, ENSBTAG00000003519, ENSBTAG00000009500, ENSBTAG00000014023	1.1743	0.999516
GOTERM_BP_FAT	GO:0030099~myeloid cell differentiation	9	0.49044	ENSBTAG00000013236, ENSBTAG00000001455, ENSBTAG00000007930, ENSBTAG00000020117, ENSBTAG00000011419, ENSBTAG00000053595, ENSBTAG00000021620, ENSBTAG00000014023, ENSBTAG00000012211	1.1743	0.999516
GOTERM_BP_FAT	GO:0031056~regulation of histone modification	5	0.491898	ENSBTAG00000014677, ENSBTAG00000013757, ENSBTAG00000003901, ENSBTAG00000009500, ENSBTAG00000014023	1.37677	0.999516
GOTERM_BP_FAT	GO:0031056~regulation of histone modification	5	0.491898	ENSBTAG00000014677, ENSBTAG00000013757, ENSBTAG00000003901, ENSBTAG00000009500, ENSBTAG00000014023	1.37677	0.999516
GOTERM_BP_FAT	GO:0006974~cellular response to DNA damage stimulus	19	0.49236	ENSBTAG00000020806, ENSBTAG00000016758, ENSBTAG00000008181, ENSBTAG00000020999, ENSBTAG00000007930, ENSBTAG00000006246, ENSBTAG00000020117, ENSBTAG00000044118, ENSBTAG00000021974, ENSBTAG00000009500, ENSBTAG00000019909, ENSBTAG00000003745, ENSBTAG00000000753, ENSBTAG00000004749, ENSBTAG00000005812, ENSBTAG00000018074, ENSBTAG00000010380, ENSBTAG00000014136, ENSBTAG00000014023	1.07602	0.999516
GOTERM_BP_FAT	GO:0019439~aromatic compound catabolic process	9	0.494914	ENSBTAG00000009881, ENSBTAG00000015843, ENSBTAG00000011415, ENSBTAG00000018283, ENSBTAG00000006417, ENSBTAG00000008369, ENSBTAG00000020015, ENSBTAG00000030435, ENSBTAG00000048655	1.17815	0.999516
GOTERM_BP_FAT	GO:0044257~cellular protein catabolic process	20	0.495189	ENSBTAG00000020905, ENSBTAG00000022808, ENSBTAG00000011785, ENSBTAG00000008371, ENSBTAG00000022689, ENSBTAG00000019909, ENSBTAG00000001287, ENSBTAG00000023632, ENSBTAG00000021620, ENSBTAG00000006101, ENSBTAG00000002286, ENSBTAG00000018040, ENSBTAG00000030518, ENSBTAG00000003764, ENSBTAG00000005504, ENSBTAG00000000237, ENSBTAG00000002833, ENSBTAG00000019853, ENSBTAG00000031544, ENSBTAG00000014023	1.07184	0.999516
KEGG_PATHWAY	bta05220:Chronic myeloid leukemia	3	0.495694	ENSBTAG00000020999, ENSBTAG00000018984, ENSBTAG00000024450	1.80384	1
GOTERM_MF_FAT	GO:0030695~GTPase regulator activity	6	0.496011	ENSBTAG00000053845, ENSBTAG00000005316, ENSBTAG00000027151, ENSBTAG00000018403, ENSBTAG00000011352, ENSBTAG00000007433	1.29129	0.980163
GOTERM_MF_FAT	GO:0051015~actin filament binding	6	0.496011	ENSBTAG00000018071, ENSBTAG00000014182, ENSBTAG00000032427, ENSBTAG00000003180, ENSBTAG00000046335, ENSBTAG00000003265	1.29129	0.980163
GOTERM_BP_FAT	GO:0010212~response to ionizing radiation	4	0.49623	ENSBTAG00000044118, ENSBTAG00000010380, ENSBTAG00000009500, ENSBTAG00000014023	1.50665	0.999516
GOTERM_BP_FAT	GO:0010212~response to ionizing radiation	4	0.49623	ENSBTAG00000044118, ENSBTAG00000010380, ENSBTAG00000009500, ENSBTAG00000014023	1.50665	0.999516
GOTERM_BP_FAT	GO:0060562~epithelial tube morphogenesis	8	0.496812	ENSBTAG00000013236, ENSBTAG00000049540, ENSBTAG00000014738, ENSBTAG00000013888, ENSBTAG00000018984, ENSBTAG00000009502, ENSBTAG00000019909, ENSBTAG00000012211	1.20532	0.999516
KEGG_PATHWAY	bta04015:Rap1 signaling pathway	6	0.497188	ENSBTAG00000025445, ENSBTAG00000014119, ENSBTAG00000021527, ENSBTAG00000018984, ENSBTAG00000023734, ENSBTAG00000024450	1.28014	1
KEGG_PATHWAY	bta04015:Rap1 signaling pathway	6	0.497188	ENSBTAG00000025445, ENSBTAG00000014119, ENSBTAG00000021527, ENSBTAG00000018984, ENSBTAG00000023734, ENSBTAG00000024450	1.28014	1
GOTERM_BP_FAT	GO:1903507~negative regulation of nucleic acid-templated transcription	24	0.497694	ENSBTAG00000013236, ENSBTAG00000038716, ENSBTAG00000013888, ENSBTAG00000006246, ENSBTAG00000020578, ENSBTAG00000022689, ENSBTAG00000044118, ENSBTAG00000004104, ENSBTAG00000004368, ENSBTAG00000009426, ENSBTAG00000009500, ENSBTAG00000019909, ENSBTAG00000021993, ENSBTAG00000003514, ENSBTAG00000001522, ENSBTAG00000000753, ENSBTAG00000003986, ENSBTAG00000001455, ENSBTAG00000024603, ENSBTAG00000003901,…	1.05648	0.999516
GOTERM_BP_FAT	GO:0045892~negative regulation of transcription, DNA-templated	24	0.497694	ENSBTAG00000013236, ENSBTAG00000038716, ENSBTAG00000013888, ENSBTAG00000006246, ENSBTAG00000020578, ENSBTAG00000022689, ENSBTAG00000044118, ENSBTAG00000004104, ENSBTAG00000004368, ENSBTAG00000009426, ENSBTAG00000009500, ENSBTAG00000019909, ENSBTAG00000021993, ENSBTAG00000003514, ENSBTAG00000001522, ENSBTAG00000000753, ENSBTAG00000003986, ENSBTAG00000001455, ENSBTAG00000024603, ENSBTAG00000003901,…	1.05648	0.999516
GOTERM_BP_FAT	GO:0033674~positive regulation of kinase activity	9	0.49898	ENSBTAG00000022808, ENSBTAG00000000783, ENSBTAG00000021527, ENSBTAG00000021766, ENSBTAG00000018069, ENSBTAG00000044118, ENSBTAG00000009426, ENSBTAG00000014023, ENSBTAG00000008884	1.17047	0.999516
GOTERM_BP_FAT	GO:0014070~response to organic cyclic compound	14	0.499575	ENSBTAG00000013236, ENSBTAG00000013301, ENSBTAG00000015843, ENSBTAG00000013888, ENSBTAG00000002296, ENSBTAG00000020117, ENSBTAG00000009426, ENSBTAG00000025445, ENSBTAG00000014182, ENSBTAG00000007636, ENSBTAG00000024603, ENSBTAG00000014890, ENSBTAG00000010681, ENSBTAG00000014023	1.10906	0.999516
GOTERM_MF_FAT	GO:0003774~motor activity	4	0.500941	ENSBTAG00000003215, ENSBTAG00000008088, ENSBTAG00000021336, ENSBTAG00000007433	1.49556	0.980163
GOTERM_MF_FAT	GO:0003777~microtubule motor activity	3	0.501229	ENSBTAG00000003215, ENSBTAG00000008088, ENSBTAG00000021336	1.78861	0.980163
GOTERM_BP_FAT	GO:0031060~regulation of histone methylation	3	0.501759	ENSBTAG00000013757, ENSBTAG00000003901, ENSBTAG00000014023	1.78774	0.999516
GOTERM_BP_FAT	GO:1901983~regulation of protein acetylation	3	0.501759	ENSBTAG00000014677, ENSBTAG00000013757, ENSBTAG00000014023	1.78774	0.999516
GOTERM_BP_FAT	GO:0002065~columnar/cuboidal epithelial cell differentiation	4	0.502499	ENSBTAG00000013888, ENSBTAG00000007319, ENSBTAG00000021993, ENSBTAG00000012211	1.49257	0.999516
GOTERM_BP_FAT	GO:0034101~erythrocyte homeostasis	4	0.502499	ENSBTAG00000013236, ENSBTAG00000020117, ENSBTAG00000011419, ENSBTAG00000012211	1.49257	0.999516
GOTERM_BP_FAT	GO:0001959~regulation of cytokine-mediated signaling pathway	4	0.502499	ENSBTAG00000013236, ENSBTAG00000000753, ENSBTAG00000002296, ENSBTAG00000003519	1.49257	0.999516
GOTERM_BP_FAT	GO:0002064~epithelial cell development	6	0.502676	ENSBTAG00000000563, ENSBTAG00000013888, ENSBTAG00000014735, ENSBTAG00000012063, ENSBTAG00000021993, ENSBTAG00000012211	1.28105	0.999516
GOTERM_BP_FAT	GO:0006605~protein targeting	11	0.503057	ENSBTAG00000013236, ENSBTAG00000009034, ENSBTAG00000020905, ENSBTAG00000002896, ENSBTAG00000003764, ENSBTAG00000007537, ENSBTAG00000027173, ENSBTAG00000018887, ENSBTAG00000006414, ENSBTAG00000053918, ENSBTAG00000038134	1.13485	0.999516
GOTERM_BP_FAT	GO:0010558~negative regulation of macromolecule biosynthetic process	29	0.503902	ENSBTAG00000011324, ENSBTAG00000020417, ENSBTAG00000013888, ENSBTAG00000020578, ENSBTAG00000009426, ENSBTAG00000009500, ENSBTAG00000019909, ENSBTAG00000001522, ENSBTAG00000000753, ENSBTAG00000003986, ENSBTAG00000024603, ENSBTAG00000003901, ENSBTAG00000013236, ENSBTAG00000018845, ENSBTAG00000038716, ENSBTAG00000018903, ENSBTAG00000006246, ENSBTAG00000022689, ENSBTAG00000044118, ENSBTAG00000004104,…	1.04689	0.999516
GOTERM_BP_FAT	GO:0050678~regulation of epithelial cell proliferation	8	0.504735	ENSBTAG00000003745, ENSBTAG00000013236, ENSBTAG00000000783, ENSBTAG00000018984, ENSBTAG00000006631, ENSBTAG00000019909, ENSBTAG00000014023, ENSBTAG00000012211	1.19183	0.999516
GOTERM_MF_FAT	GO:0004222~metalloendopeptidase activity	4	0.506582	ENSBTAG00000025954, ENSBTAG00000008678, ENSBTAG00000035768, ENSBTAG00000039873	1.48299	0.980163
GOTERM_MF_FAT	GO:0016747~transferase activity, transferring acyl groups other than amino-acyl groups	6	0.506676	ENSBTAG00000018043, ENSBTAG00000006987, ENSBTAG00000000944, ENSBTAG00000018283, ENSBTAG00000007512, ENSBTAG00000038134	1.27266	0.980163
GOTERM_BP_FAT	GO:0030258~lipid modification	7	0.50674	ENSBTAG00000012278, ENSBTAG00000021308, ENSBTAG00000018043, ENSBTAG00000018283, ENSBTAG00000018984, ENSBTAG00000004494, ENSBTAG00000007320	1.2258	0.999516
GOTERM_BP_FAT	GO:0006813~potassium ion transport	6	0.507389	ENSBTAG00000039190, ENSBTAG00000004629, ENSBTAG00000006775, ENSBTAG00000018045, ENSBTAG00000014927, ENSBTAG00000049547	1.27424	0.999516
GOTERM_BP_FAT	GO:0006813~potassium ion transport	6	0.507389	ENSBTAG00000039190, ENSBTAG00000004629, ENSBTAG00000006775, ENSBTAG00000018045, ENSBTAG00000014927, ENSBTAG00000049547	1.27424	0.999516
GOTERM_BP_FAT	GO:0002440~production of molecular mediator of immune response	5	0.507908	ENSBTAG00000038337, ENSBTAG00000016758, ENSBTAG00000007636, ENSBTAG00000014119, ENSBTAG00000014023	1.34886	0.999516
GOTERM_BP_FAT	GO:0001649~osteoblast differentiation	5	0.507908	ENSBTAG00000038716, ENSBTAG00000005504, ENSBTAG00000008138, ENSBTAG00000006631, ENSBTAG00000004104	1.34886	0.999516
GOTERM_BP_FAT	GO:0033559~unsaturated fatty acid metabolic process	4	0.508727	ENSBTAG00000017938, ENSBTAG00000037509, ENSBTAG00000011625, ENSBTAG00000039356, ENSBTAG00000014023	1.47875	0.999516
GOTERM_BP_FAT	GO:0032680~regulation of tumor necrosis factor production	4	0.508727	ENSBTAG00000000563, ENSBTAG00000007636, ENSBTAG00000001945, ENSBTAG00000034493	1.47875	0.999516
GOTERM_BP_FAT	GO:0010950~positive regulation of endopeptidase activity	4	0.508727	ENSBTAG00000011179, ENSBTAG00000018069, ENSBTAG00000004334, ENSBTAG00000014023	1.47875	0.999516
GOTERM_BP_FAT	GO:0006082~organic acid metabolic process	24	0.508771	ENSBTAG00000021308, ENSBTAG00000011625, ENSBTAG00000004256, ENSBTAG00000047676, ENSBTAG00000025212, ENSBTAG00000004738, ENSBTAG00000005205, ENSBTAG00000001945, ENSBTAG00000004415, ENSBTAG00000018375, ENSBTAG00000039356, ENSBTAG00000017567, ENSBTAG00000016967, ENSBTAG00000018405, ENSBTAG00000017938, ENSBTAG00000018847, ENSBTAG00000007512, ENSBTAG00000012705, ENSBTAG00000021832, ENSBTAG00000024311,…	1.05416	0.999516
GOTERM_BP_FAT	GO:0048002~antigen processing and presentation of peptide antigen	3	0.509651	ENSBTAG00000019537, ENSBTAG00000050485, ENSBTAG00000049878	1.76145	0.999516
GOTERM_BP_FAT	GO:0001938~positive regulation of endothelial cell proliferation	3	0.509651	ENSBTAG00000018984, ENSBTAG00000019909, ENSBTAG00000014023	1.76145	0.999516
GOTERM_BP_FAT	GO:0021549~cerebellum development	3	0.509651	ENSBTAG00000011879, ENSBTAG00000006631, ENSBTAG00000009426	1.76145	0.999516
GOTERM_BP_FAT	GO:0042632~cholesterol homeostasis	3	0.509651	ENSBTAG00000018043, ENSBTAG00000014023, ENSBTAG00000010681	1.76145	0.999516
GOTERM_BP_FAT	GO:0071559~response to transforming growth factor beta	6	0.512144	ENSBTAG00000011324, ENSBTAG00000038716, ENSBTAG00000019853, ENSBTAG00000020117, ENSBTAG00000014023, ENSBTAG00000039435	1.2675	0.999516
GOTERM_BP_FAT	GO:0072331~signal transduction by p53 class mediator	4	0.514915	ENSBTAG00000020905, ENSBTAG00000005812, ENSBTAG00000009500, ENSBTAG00000014023	1.46518	0.999516
GOTERM_BP_FAT	GO:0043242~negative regulation of protein complex disassembly	3	0.51746	ENSBTAG00000018071, ENSBTAG00000007636, ENSBTAG00000003265	1.73592	0.999516
GOTERM_BP_FAT	GO:0051588~regulation of neurotransmitter transport	3	0.51746	ENSBTAG00000025445, ENSBTAG00000013534, ENSBTAG00000008371	1.73592	0.999516
GOTERM_BP_FAT	GO:0055092~sterol homeostasis	3	0.51746	ENSBTAG00000018043, ENSBTAG00000014023, ENSBTAG00000010681	1.73592	0.999516
GOTERM_BP_FAT	GO:0051209~release of sequestered calcium ion into cytosol	3	0.51746	ENSBTAG00000014956, ENSBTAG00000031544, ENSBTAG00000003519	1.73592	0.999516
GOTERM_MF_FAT	GO:0046943~carboxylic acid transmembrane transporter activity	5	0.519422	ENSBTAG00000019350, ENSBTAG00000010798, ENSBTAG00000008690, ENSBTAG00000012112, ENSBTAG00000023289	1.32888	0.980163
GOTERM_BP_FAT	GO:0008283~cell proliferation	36	0.519575	ENSBTAG00000021527, ENSBTAG00000008139, ENSBTAG00000021766, ENSBTAG00000006631, ENSBTAG00000004334, ENSBTAG00000009426, ENSBTAG00000009500, ENSBTAG00000019909, ENSBTAG00000027932, ENSBTAG00000003745, ENSBTAG00000004936, ENSBTAG00000001945, ENSBTAG00000012211, ENSBTAG00000013662, ENSBTAG00000038337, ENSBTAG00000013236, ENSBTAG00000011179, ENSBTAG00000022808, ENSBTAG00000014786, ENSBTAG00000013534,…	1.02888	0.999516
GOTERM_BP_FAT	GO:0002520~immune system development	21	0.520359	ENSBTAG00000013236, ENSBTAG00000016758, ENSBTAG00000011179, ENSBTAG00000014119, ENSBTAG00000008139, ENSBTAG00000007930, ENSBTAG00000009636, ENSBTAG00000020117, ENSBTAG00000011419, ENSBTAG00000004104, ENSBTAG00000009426, ENSBTAG00000021620, ENSBTAG00000001455, ENSBTAG00000007636, ENSBTAG00000040060, ENSBTAG00000015160, ENSBTAG00000007319, ENSBTAG00000053595, ENSBTAG00000012211, ENSBTAG00000014023,…	1.05465	0.999516
GOTERM_BP_FAT	GO:1901652~response to peptide	8	0.520918	ENSBTAG00000038337, ENSBTAG00000003942, ENSBTAG00000018405, ENSBTAG00000021308, ENSBTAG00000014119, ENSBTAG00000021527, ENSBTAG00000014023, ENSBTAG00000003177	1.1743	0.999516
GOTERM_BP_FAT	GO:0001655~urogenital system development	8	0.520918	ENSBTAG00000001945, ENSBTAG00000014738, ENSBTAG00000013888, ENSBTAG00000014735, ENSBTAG00000014955, ENSBTAG00000006879, ENSBTAG00000010866, ENSBTAG00000014890	1.1743	0.999516
GOTERM_BP_FAT	GO:1903707~negative regulation of hemopoiesis	4	0.521061	ENSBTAG00000001455, ENSBTAG00000011419, ENSBTAG00000053595, ENSBTAG00000012211	1.45186	0.999516
GOTERM_BP_FAT	GO:0030902~hindbrain development	4	0.521061	ENSBTAG00000011879, ENSBTAG00000008138, ENSBTAG00000006631, ENSBTAG00000009426	1.45186	0.999516
GOTERM_BP_FAT	GO:0042592~homeostatic process	38	0.521576	ENSBTAG00000013888, ENSBTAG00000014735, ENSBTAG00000014956, ENSBTAG00000027173, ENSBTAG00000021527, ENSBTAG00000006775, ENSBTAG00000020117, ENSBTAG00000004334, ENSBTAG00000009426, ENSBTAG00000019909, ENSBTAG00000003745, ENSBTAG00000039190, ENSBTAG00000005504, ENSBTAG00000000737, ENSBTAG00000014553, ENSBTAG00000015026, ENSBTAG00000017567, ENSBTAG00000012211, ENSBTAG00000013236, ENSBTAG00000009034,…	1.02861	0.999516
GOTERM_BP_FAT	GO:0030324~lung development	5	0.523689	ENSBTAG00000010798, ENSBTAG00000013888, ENSBTAG00000006631, ENSBTAG00000021993, ENSBTAG00000012211	1.32206	0.999516
GOTERM_BP_FAT	GO:0045682~regulation of epidermis development	3	0.525187	ENSBTAG00000013236, ENSBTAG00000001455, ENSBTAG00000009426	1.71112	0.999516
GOTERM_MF_FAT	GO:0004672~protein kinase activity	14	0.525191	ENSBTAG00000013238, ENSBTAG00000039727, ENSBTAG00000020417, ENSBTAG00000014119, ENSBTAG00000021527, ENSBTAG00000024450, ENSBTAG00000014927, ENSBTAG00000007288, ENSBTAG00000004749, ENSBTAG00000007636, ENSBTAG00000018037, ENSBTAG00000015026, ENSBTAG00000052622, ENSBTAG00000018049	1.08553	0.980163
GOTERM_BP_FAT	GO:0071396~cellular response to lipid	10	0.526264	ENSBTAG00000013236, ENSBTAG00000000563, ENSBTAG00000013888, ENSBTAG00000024603, ENSBTAG00000008138, ENSBTAG00000020117, ENSBTAG00000015026, ENSBTAG00000017567, ENSBTAG00000014023, ENSBTAG00000010681	1.12786	0.999516
GOTERM_BP_FAT	GO:0035601~protein deacylation	4	0.527165	ENSBTAG00000014677, ENSBTAG00000011625, ENSBTAG00000019909, ENSBTAG00000014023	1.43878	0.999516
GOTERM_BP_FAT	GO:0071706~tumor necrosis factor superfamily cytokine production	4	0.527165	ENSBTAG00000000563, ENSBTAG00000007636, ENSBTAG00000001945, ENSBTAG00000034493	1.43878	0.999516
GOTERM_BP_FAT	GO:1903555~regulation of tumor necrosis factor superfamily cytokine production	4	0.527165	ENSBTAG00000000563, ENSBTAG00000007636, ENSBTAG00000001945, ENSBTAG00000034493	1.43878	0.999516
GOTERM_BP_FAT	GO:0007098~centrosome cycle	4	0.527165	ENSBTAG00000019843, ENSBTAG00000023734, ENSBTAG00000018942, ENSBTAG00000014023	1.43878	0.999516
GOTERM_BP_FAT	GO:1902679~negative regulation of RNA biosynthetic process	24	0.527882	ENSBTAG00000013236, ENSBTAG00000038716, ENSBTAG00000013888, ENSBTAG00000006246, ENSBTAG00000020578, ENSBTAG00000022689, ENSBTAG00000044118, ENSBTAG00000004104, ENSBTAG00000004368, ENSBTAG00000009426, ENSBTAG00000009500, ENSBTAG00000019909, ENSBTAG00000021993, ENSBTAG00000003514, ENSBTAG00000001522, ENSBTAG00000000753, ENSBTAG00000003986, ENSBTAG00000001455, ENSBTAG00000024603, ENSBTAG00000003901,…	1.04269	0.999516
GOTERM_BP_FAT	GO:1901698~response to nitrogen compound	17	0.528062	ENSBTAG00000038337, ENSBTAG00000015843, ENSBTAG00000021308, ENSBTAG00000018405, ENSBTAG00000014119, ENSBTAG00000021527, ENSBTAG00000002296, ENSBTAG00000009426, ENSBTAG00000003177, ENSBTAG00000025445, ENSBTAG00000003942, ENSBTAG00000000563, ENSBTAG00000014182, ENSBTAG00000007636, ENSBTAG00000024603, ENSBTAG00000014023, ENSBTAG00000033543	1.06553	0.999516
GOTERM_BP_FAT	GO:0045665~negative regulation of neuron differentiation	5	0.528896	ENSBTAG00000013236, ENSBTAG00000013534, ENSBTAG00000047135, ENSBTAG00000008138, ENSBTAG00000013991	1.31336	0.999516
GOTERM_BP_FAT	GO:0046128~purine ribonucleoside metabolic process	3	0.53283	ENSBTAG00000018101, ENSBTAG00000048655, ENSBTAG00000003342	1.68702	0.999516
GOTERM_BP_FAT	GO:0051283~negative regulation of sequestering of calcium ion	3	0.53283	ENSBTAG00000014956, ENSBTAG00000031544, ENSBTAG00000003519	1.68702	0.999516
GOTERM_BP_FAT	GO:0071705~nitrogen compound transport	42	0.533212	ENSBTAG00000010477, ENSBTAG00000015843, ENSBTAG00000021308, ENSBTAG00000027173, ENSBTAG00000004333, ENSBTAG00000006414, ENSBTAG00000053918, ENSBTAG00000023963, ENSBTAG00000002896, ENSBTAG00000003764, ENSBTAG00000004876, ENSBTAG00000001948, ENSBTAG00000050991, ENSBTAG00000015346, ENSBTAG00000012035, ENSBTAG00000012112, ENSBTAG00000013236, ENSBTAG00000020905, ENSBTAG00000009034, ENSBTAG00000013534,…	1.01877	0.999516
GOTERM_BP_FAT	GO:0098732~macromolecule deacylation	4	0.533225	ENSBTAG00000014677, ENSBTAG00000011625, ENSBTAG00000019909, ENSBTAG00000014023	1.42594	0.999516
GOTERM_BP_FAT	GO:0006818~hydrogen transport	4	0.533225	ENSBTAG00000001521, ENSBTAG00000018889, ENSBTAG00000027173, ENSBTAG00000014553	1.42594	0.999516
GOTERM_BP_FAT	GO:0015992~proton transport	4	0.533225	ENSBTAG00000001521, ENSBTAG00000018889, ENSBTAG00000027173, ENSBTAG00000014553	1.42594	0.999516
GOTERM_BP_FAT	GO:0030323~respiratory tube development	5	0.534074	ENSBTAG00000010798, ENSBTAG00000013888, ENSBTAG00000006631, ENSBTAG00000021993, ENSBTAG00000012211	1.30478	0.999516
GOTERM_BP_FAT	GO:0048646~anatomical structure formation involved in morphogenesis	23	0.535058	ENSBTAG00000013236, ENSBTAG00000011324, ENSBTAG00000014738, ENSBTAG00000013888, ENSBTAG00000010866, ENSBTAG00000008139, ENSBTAG00000009502, ENSBTAG00000044118, ENSBTAG00000019909, ENSBTAG00000047998, ENSBTAG00000030518, ENSBTAG00000004936, ENSBTAG00000018071, ENSBTAG00000000783, ENSBTAG00000001455, ENSBTAG00000006879, ENSBTAG00000018984, ENSBTAG00000016231, ENSBTAG00000013991, ENSBTAG00000014782,…	1.04116	0.999516
GOTERM_MF_FAT	GO:0005342~organic acid transmembrane transporter activity	5	0.538197	ENSBTAG00000019350, ENSBTAG00000010798, ENSBTAG00000008690, ENSBTAG00000012112, ENSBTAG00000023289	1.29762	0.980163
GOTERM_BP_FAT	GO:0071824~protein-DNA complex subunit organization	8	0.538373	ENSBTAG00000010885, ENSBTAG00000013757, ENSBTAG00000008181, ENSBTAG00000006404, ENSBTAG00000018074, ENSBTAG00000010380, ENSBTAG00000015346, ENSBTAG00000009127	1.15728	0.999516
GOTERM_BP_FAT	GO:0000956~nuclear-transcribed mRNA catabolic process	4	0.539241	ENSBTAG00000011415, ENSBTAG00000006417, ENSBTAG00000008369, ENSBTAG00000030435	1.41332	0.999516
GOTERM_BP_FAT	GO:0060759~regulation of response to cytokine stimulus	4	0.539241	ENSBTAG00000013236, ENSBTAG00000000753, ENSBTAG00000002296, ENSBTAG00000003519	1.41332	0.999516
GOTERM_BP_FAT	GO:1903362~regulation of cellular protein catabolic process	6	0.539958	ENSBTAG00000020905, ENSBTAG00000030518, ENSBTAG00000002833, ENSBTAG00000022689, ENSBTAG00000019909, ENSBTAG00000021620	1.2285	0.999516
GOTERM_BP_FAT	GO:0006461~protein complex assembly	26	0.541335	ENSBTAG00000014119, ENSBTAG00000002296, ENSBTAG00000002272, ENSBTAG00000049878, ENSBTAG00000003265, ENSBTAG00000050435, ENSBTAG00000018071, ENSBTAG00000019822, ENSBTAG00000017567, ENSBTAG00000003908, ENSBTAG00000038337, ENSBTAG00000013236, ENSBTAG00000032396, ENSBTAG00000010029, ENSBTAG00000021694, ENSBTAG00000008884, ENSBTAG00000003177, ENSBTAG00000000563, ENSBTAG00000001015, ENSBTAG00000049540,…	1.03189	0.999516
GOTERM_BP_FAT	GO:0070271~protein complex biogenesis	26	0.541335	ENSBTAG00000014119, ENSBTAG00000002296, ENSBTAG00000002272, ENSBTAG00000049878, ENSBTAG00000003265, ENSBTAG00000050435, ENSBTAG00000018071, ENSBTAG00000019822, ENSBTAG00000017567, ENSBTAG00000003908, ENSBTAG00000038337, ENSBTAG00000013236, ENSBTAG00000032396, ENSBTAG00000010029, ENSBTAG00000021694, ENSBTAG00000008884, ENSBTAG00000003177, ENSBTAG00000000563, ENSBTAG00000001015, ENSBTAG00000049540,…	1.03189	0.999516
GOTERM_BP_FAT	GO:0031329~regulation of cellular catabolic process	15	0.541616	ENSBTAG00000020905, ENSBTAG00000013534, ENSBTAG00000021308, ENSBTAG00000008371, ENSBTAG00000002296, ENSBTAG00000022689, ENSBTAG00000019909, ENSBTAG00000021620, ENSBTAG00000003942, ENSBTAG00000030518, ENSBTAG00000005504, ENSBTAG00000002833, ENSBTAG00000031544, ENSBTAG00000014023, ENSBTAG00000033543	1.07715	0.999516
GOTERM_BP_FAT	GO:0031329~regulation of cellular catabolic process	15	0.541616	ENSBTAG00000020905, ENSBTAG00000013534, ENSBTAG00000021308, ENSBTAG00000008371, ENSBTAG00000002296, ENSBTAG00000022689, ENSBTAG00000019909, ENSBTAG00000021620, ENSBTAG00000003942, ENSBTAG00000030518, ENSBTAG00000005504, ENSBTAG00000002833, ENSBTAG00000031544, ENSBTAG00000014023, ENSBTAG00000033543	1.07715	0.999516
GOTERM_BP_FAT	GO:2000113~negative regulation of cellular macromolecule biosynthetic process	28	0.543894	ENSBTAG00000020417, ENSBTAG00000013888, ENSBTAG00000020578, ENSBTAG00000009426, ENSBTAG00000009500, ENSBTAG00000019909, ENSBTAG00000001522, ENSBTAG00000000753, ENSBTAG00000003986, ENSBTAG00000024603, ENSBTAG00000003901, ENSBTAG00000013236, ENSBTAG00000018845, ENSBTAG00000038716, ENSBTAG00000018903, ENSBTAG00000006246, ENSBTAG00000022689, ENSBTAG00000044118, ENSBTAG00000004104, ENSBTAG00000004368,…	1.02751	0.999516
GOTERM_BP_FAT	GO:0065003~macromolecular complex assembly	39	0.544529	ENSBTAG00000012830, ENSBTAG00000014119, ENSBTAG00000004290, ENSBTAG00000002296, ENSBTAG00000002272, ENSBTAG00000049878, ENSBTAG00000025452, ENSBTAG00000009127, ENSBTAG00000003265, ENSBTAG00000001522, ENSBTAG00000050435, ENSBTAG00000018071, ENSBTAG00000018334, ENSBTAG00000019822, ENSBTAG00000015346, ENSBTAG00000017567, ENSBTAG00000003908, ENSBTAG00000038337, ENSBTAG00000013236, ENSBTAG00000020905,…	1.0164	0.999516
GOTERM_BP_FAT	GO:0009416~response to light stimulus	7	0.544731	ENSBTAG00000020999, ENSBTAG00000011879, ENSBTAG00000010380, ENSBTAG00000023963, ENSBTAG00000009500, ENSBTAG00000023632, ENSBTAG00000014023	1.17925	0.999516
GOTERM_BP_FAT	GO:0018022~peptidyl-lysine methylation	4	0.545213	ENSBTAG00000003901, ENSBTAG00000009426, ENSBTAG00000014023, ENSBTAG00000009246	1.40092	0.999516
GOTERM_BP_FAT	GO:0032434~regulation of proteasomal ubiquitin-dependent protein catabolic process	4	0.545213	ENSBTAG00000020905, ENSBTAG00000002833, ENSBTAG00000022689, ENSBTAG00000019909	1.40092	0.999516
GOTERM_BP_FAT	GO:0097193~intrinsic apoptotic signaling pathway	7	0.548897	ENSBTAG00000000753, ENSBTAG00000005812, ENSBTAG00000018334, ENSBTAG00000031544, ENSBTAG00000003519, ENSBTAG00000009500, ENSBTAG00000014023	1.1743	0.999516
GOTERM_BP_FAT	GO:0044703~multi-organism reproductive process	18	0.549401	ENSBTAG00000014029, ENSBTAG00000013236, ENSBTAG00000013301, ENSBTAG00000018845, ENSBTAG00000014738, ENSBTAG00000005685, ENSBTAG00000006631, ENSBTAG00000023963, ENSBTAG00000021620, ENSBTAG00000008224, ENSBTAG00000003745, ENSBTAG00000009638, ENSBTAG00000007319, ENSBTAG00000014054, ENSBTAG00000019853, ENSBTAG00000019822, ENSBTAG00000053595, ENSBTAG00000014023	1.04763	0.999516
GOTERM_BP_FAT	GO:0044772~mitotic cell cycle phase transition	9	0.549526	ENSBTAG00000022808, ENSBTAG00000005647, ENSBTAG00000044118, ENSBTAG00000010380, ENSBTAG00000009426, ENSBTAG00000012063, ENSBTAG00000023632, ENSBTAG00000015346, ENSBTAG00000021694	1.12292	0.999516
GOTERM_BP_FAT	GO:0044772~mitotic cell cycle phase transition	9	0.549526	ENSBTAG00000022808, ENSBTAG00000005647, ENSBTAG00000044118, ENSBTAG00000010380, ENSBTAG00000009426, ENSBTAG00000012063, ENSBTAG00000023632, ENSBTAG00000015346, ENSBTAG00000021694	1.12292	0.999516
GOTERM_BP_FAT	GO:0016477~cell migration	30	0.550178	ENSBTAG00000011324, ENSBTAG00000020417, ENSBTAG00000014779, ENSBTAG00000003180, ENSBTAG00000021527, ENSBTAG00000021766, ENSBTAG00000006099, ENSBTAG00000047998, ENSBTAG00000053405, ENSBTAG00000040060, ENSBTAG00000014890, ENSBTAG00000012211, ENSBTAG00000003908, ENSBTAG00000018900, ENSBTAG00000010866, ENSBTAG00000014927, ENSBTAG00000008860, ENSBTAG00000000563, ENSBTAG00000001455, ENSBTAG00000014182,…	1.022	0.999516
GOTERM_BP_FAT	GO:0006694~steroid biosynthetic process	4	0.55114	ENSBTAG00000013236, ENSBTAG00000003108, ENSBTAG00000014890, ENSBTAG00000014023	1.38874	0.999516
GOTERM_BP_FAT	GO:0001935~endothelial cell proliferation	4	0.55114	ENSBTAG00000010866, ENSBTAG00000018984, ENSBTAG00000019909, ENSBTAG00000014023	1.38874	0.999516
GOTERM_BP_FAT	GO:0001935~endothelial cell proliferation	4	0.55114	ENSBTAG00000010866, ENSBTAG00000018984, ENSBTAG00000019909, ENSBTAG00000014023	1.38874	0.999516
GOTERM_BP_FAT	GO:0031325~positive regulation of cellular metabolic process	64	0.552516	ENSBTAG00000021308, ENSBTAG00000013888, ENSBTAG00000014738, ENSBTAG00000010215, ENSBTAG00000027173, ENSBTAG00000021700, ENSBTAG00000008810, ENSBTAG00000006631, ENSBTAG00000008138, ENSBTAG00000004334, ENSBTAG00000009426, ENSBTAG00000009500, ENSBTAG00000023963, ENSBTAG00000019909, ENSBTAG00000021620, ENSBTAG00000003764, ENSBTAG00000006718, ENSBTAG00000005504, ENSBTAG00000002833, ENSBTAG00000022808,…	1.00443	0.999516
GOTERM_BP_FAT	GO:0040011~locomotion	39	0.553001	ENSBTAG00000011324, ENSBTAG00000020417, ENSBTAG00000014779, ENSBTAG00000003180, ENSBTAG00000021527, ENSBTAG00000021766, ENSBTAG00000008138, ENSBTAG00000006099, ENSBTAG00000047998, ENSBTAG00000001286, ENSBTAG00000050435, ENSBTAG00000053405, ENSBTAG00000040060, ENSBTAG00000014890, ENSBTAG00000014054, ENSBTAG00000012211, ENSBTAG00000003908, ENSBTAG00000018576, ENSBTAG00000018900, ENSBTAG00000010866,…	1.01309	0.999516
GOTERM_MF_FAT	GO:0004674~protein serine/threonine kinase activity	10	0.55326	ENSBTAG00000013238, ENSBTAG00000020417, ENSBTAG00000007636, ENSBTAG00000014119, ENSBTAG00000018037, ENSBTAG00000024450, ENSBTAG00000014927, ENSBTAG00000007288, ENSBTAG00000052622, ENSBTAG00000018049	1.10297	0.980163
GOTERM_BP_FAT	GO:0032880~regulation of protein localization	17	0.553357	ENSBTAG00000021308, ENSBTAG00000034493, ENSBTAG00000014549, ENSBTAG00000027173, ENSBTAG00000009307, ENSBTAG00000023734, ENSBTAG00000009500, ENSBTAG00000008860, ENSBTAG00000006718, ENSBTAG00000001015, ENSBTAG00000014182, ENSBTAG00000005316, ENSBTAG00000005504, ENSBTAG00000001948, ENSBTAG00000038134, ENSBTAG00000018375, ENSBTAG00000010681	1.04907	0.999516
GOTERM_BP_FAT	GO:0007033~vacuole organization	6	0.554417	ENSBTAG00000003942, ENSBTAG00000005504, ENSBTAG00000002296, ENSBTAG00000008369, ENSBTAG00000006135, ENSBTAG00000021002	1.22223	0.999516
GOTERM_BP_FAT	GO:1903708~positive regulation of hemopoiesis	5	0.554501	ENSBTAG00000013236, ENSBTAG00000011179, ENSBTAG00000014119, ENSBTAG00000021620, ENSBTAG00000012211	1.27153	0.999516
GOTERM_BP_FAT	GO:2001237~negative regulation of extrinsic apoptotic signaling pathway	3	0.555249	ENSBTAG00000027932, ENSBTAG00000014182, ENSBTAG00000003519	1.61863	0.999516
GOTERM_BP_FAT	GO:0006304~DNA modification	3	0.555249	ENSBTAG00000013757, ENSBTAG00000009638, ENSBTAG00000009426	1.61863	0.999516
GOTERM_BP_FAT	GO:0045833~negative regulation of lipid metabolic process	3	0.555249	ENSBTAG00000003942, ENSBTAG00000000944, ENSBTAG00000014023	1.61863	0.999516
GOTERM_BP_FAT	GO:0030030~cell projection organization	31	0.556947	ENSBTAG00000010477, ENSBTAG00000014119, ENSBTAG00000008138, ENSBTAG00000006099, ENSBTAG00000001322, ENSBTAG00000047135, ENSBTAG00000002576, ENSBTAG00000040060, ENSBTAG00000014054, ENSBTAG00000018375, ENSBTAG00000014553, ENSBTAG00000015026, ENSBTAG00000050991, ENSBTAG00000003908, ENSBTAG00000018576, ENSBTAG00000018904, ENSBTAG00000053192, ENSBTAG00000013534, ENSBTAG00000015859, ENSBTAG00000021336,…	1.01786	0.999516
GOTERM_BP_FAT	GO:0030030~cell projection organization	31	0.556947	ENSBTAG00000010477, ENSBTAG00000014119, ENSBTAG00000008138, ENSBTAG00000006099, ENSBTAG00000001322, ENSBTAG00000047135, ENSBTAG00000002576, ENSBTAG00000040060, ENSBTAG00000014054, ENSBTAG00000018375, ENSBTAG00000014553, ENSBTAG00000015026, ENSBTAG00000050991, ENSBTAG00000003908, ENSBTAG00000018576, ENSBTAG00000018904, ENSBTAG00000053192, ENSBTAG00000013534, ENSBTAG00000015859, ENSBTAG00000021336,…	1.01786	0.999516
GOTERM_BP_FAT	GO:1905952~regulation of lipid localization	4	0.557021	ENSBTAG00000005718, ENSBTAG00000014890, ENSBTAG00000014023, ENSBTAG00000010681	1.37677	0.999516
GOTERM_BP_FAT	GO:0051297~centrosome organization	4	0.557021	ENSBTAG00000019843, ENSBTAG00000023734, ENSBTAG00000018942, ENSBTAG00000014023	1.37677	0.999516
GOTERM_BP_FAT	GO:0009890~negative regulation of biosynthetic process	30	0.557818	ENSBTAG00000011324, ENSBTAG00000020417, ENSBTAG00000013888, ENSBTAG00000020578, ENSBTAG00000009426, ENSBTAG00000009500, ENSBTAG00000019909, ENSBTAG00000001522, ENSBTAG00000000753, ENSBTAG00000003986, ENSBTAG00000024603, ENSBTAG00000003901, ENSBTAG00000013236, ENSBTAG00000018845, ENSBTAG00000038716, ENSBTAG00000018903, ENSBTAG00000006246, ENSBTAG00000022689, ENSBTAG00000044118, ENSBTAG00000004104,…	1.01853	0.999516
GOTERM_BP_FAT	GO:0044242~cellular lipid catabolic process	6	0.557822	ENSBTAG00000021308, ENSBTAG00000018283, ENSBTAG00000011625, ENSBTAG00000007512, ENSBTAG00000030434, ENSBTAG00000001420	1.2038	0.999516
GOTERM_BP_FAT	GO:0007411~axon guidance	6	0.557822	ENSBTAG00000040060, ENSBTAG00000008138, ENSBTAG00000018003, ENSBTAG00000021336, ENSBTAG00000020919, ENSBTAG00000018576	1.2038	0.999516
GOTERM_MF_FAT	GO:0003713~transcription coactivator activity	6	0.558008	ENSBTAG00000013236, ENSBTAG00000014677, ENSBTAG00000007930, ENSBTAG00000006005, ENSBTAG00000009500, ENSBTAG00000014023	1.20324	0.980163
GOTERM_BP_FAT	GO:0044770~cell cycle phase transition	10	0.560173	ENSBTAG00000022808, ENSBTAG00000005647, ENSBTAG00000006631, ENSBTAG00000044118, ENSBTAG00000010380, ENSBTAG00000009426, ENSBTAG00000012063, ENSBTAG00000023632, ENSBTAG00000015346, ENSBTAG00000021694	1.09687	0.999516
GOTERM_BP_FAT	GO:1903829~positive regulation of cellular protein localization	7	0.561052	ENSBTAG00000001015, ENSBTAG00000027173, ENSBTAG00000014549, ENSBTAG00000009307, ENSBTAG00000023734, ENSBTAG00000038134, ENSBTAG00000008860	1.15968	0.999516
KEGG_PATHWAY	bta04662:B cell receptor signaling pathway	3	0.561482	ENSBTAG00000018984, ENSBTAG00000024450, ENSBTAG00000004368	1.5965	1
GOTERM_BP_FAT	GO:0097485~neuron projection guidance	6	0.562292	ENSBTAG00000040060, ENSBTAG00000008138, ENSBTAG00000018003, ENSBTAG00000021336, ENSBTAG00000020919, ENSBTAG00000018576	1.19779	0.999516
GOTERM_MF_FAT	GO:0051219~phosphoprotein binding	3	0.563046	ENSBTAG00000021308, ENSBTAG00000039696, ENSBTAG00000015026	1.59466	0.980163
KEGG_PATHWAY	bta05171:Coronavirus disease - COVID-19	7	0.568413	ENSBTAG00000020905, ENSBTAG00000000563, ENSBTAG00000054736, ENSBTAG00000018984, ENSBTAG00000002296, ENSBTAG00000021766, ENSBTAG00000033887	1.14925	1
GOTERM_BP_FAT	GO:0042278~purine nucleoside metabolic process	3	0.569767	ENSBTAG00000018101, ENSBTAG00000048655, ENSBTAG00000003342	1.57603	0.999516
GOTERM_BP_FAT	GO:1901654~response to ketone	3	0.569767	ENSBTAG00000017567, ENSBTAG00000014023, ENSBTAG00000010681	1.57603	0.999516
GOTERM_BP_FAT	GO:0050801~ion homeostasis	17	0.570938	ENSBTAG00000009034, ENSBTAG00000018889, ENSBTAG00000014956, ENSBTAG00000027173, ENSBTAG00000006775, ENSBTAG00000021775, ENSBTAG00000049547, ENSBTAG00000039190, ENSBTAG00000004629, ENSBTAG00000001015, ENSBTAG00000031544, ENSBTAG00000003519, ENSBTAG00000000737, ENSBTAG00000018045, ENSBTAG00000014553, ENSBTAG00000015026, ENSBTAG00000014023	1.03784	0.999516
KEGG_PATHWAY	bta04151:PI3K-Akt signaling pathway	9	0.572078	ENSBTAG00000008373, ENSBTAG00000000783, ENSBTAG00000008122, ENSBTAG00000001862, ENSBTAG00000021308, ENSBTAG00000010215, ENSBTAG00000021527, ENSBTAG00000018984, ENSBTAG00000024450	1.09944	1
KEGG_PATHWAY	bta04151:PI3K-Akt signaling pathway	9	0.572078	ENSBTAG00000008373, ENSBTAG00000000783, ENSBTAG00000008122, ENSBTAG00000001862, ENSBTAG00000021308, ENSBTAG00000010215, ENSBTAG00000021527, ENSBTAG00000018984, ENSBTAG00000024450	1.09944	1
GOTERM_BP_FAT	GO:0032535~regulation of cellular component size	9	0.574175	ENSBTAG00000050435, ENSBTAG00000008372, ENSBTAG00000018071, ENSBTAG00000016563, ENSBTAG00000006775, ENSBTAG00000012063, ENSBTAG00000018045, ENSBTAG00000049547, ENSBTAG00000003265	1.09889	0.999516
GOTERM_BP_FAT	GO:0017156~calcium ion regulated exocytosis	4	0.574384	ENSBTAG00000025445, ENSBTAG00000008371, ENSBTAG00000010029, ENSBTAG00000011397	1.34206	0.999516
GOTERM_BP_FAT	GO:0000723~telomere maintenance	4	0.574384	ENSBTAG00000018903, ENSBTAG00000014549, ENSBTAG00000010380, ENSBTAG00000019909	1.34206	0.999516
GOTERM_BP_FAT	GO:2001236~regulation of extrinsic apoptotic signaling pathway	4	0.574384	ENSBTAG00000027932, ENSBTAG00000014182, ENSBTAG00000021700, ENSBTAG00000003519	1.34206	0.999516
GOTERM_BP_FAT	GO:0031110~regulation of microtubule polymerization or depolymerization	3	0.576897	ENSBTAG00000021694, ENSBTAG00000003908, ENSBTAG00000008884	1.55557	0.999516
GOTERM_BP_FAT	GO:0030301~cholesterol transport	3	0.576897	ENSBTAG00000018043, ENSBTAG00000014023, ENSBTAG00000010681	1.55557	0.999516
GOTERM_BP_FAT	GO:0032606~type I interferon production	3	0.576897	ENSBTAG00000000563, ENSBTAG00000034493, ENSBTAG00000002296	1.55557	0.999516
GOTERM_BP_FAT	GO:0007507~heart development	11	0.579156	ENSBTAG00000013236, ENSBTAG00000021707, ENSBTAG00000011324, ENSBTAG00000049540, ENSBTAG00000005812, ENSBTAG00000014735, ENSBTAG00000018037, ENSBTAG00000006631, ENSBTAG00000016231, ENSBTAG00000009502, ENSBTAG00000047998	1.06858	0.999516
GOTERM_BP_FAT	GO:1900180~regulation of protein localization to nucleus	4	0.580076	ENSBTAG00000006718, ENSBTAG00000014182, ENSBTAG00000034493, ENSBTAG00000027173	1.33087	0.999516
GOTERM_BP_FAT	GO:0048812~neuron projection morphogenesis	12	0.581594	ENSBTAG00000053192, ENSBTAG00000047135, ENSBTAG00000040060, ENSBTAG00000014119, ENSBTAG00000016563, ENSBTAG00000008138, ENSBTAG00000018003, ENSBTAG00000021336, ENSBTAG00000013991, ENSBTAG00000021694, ENSBTAG00000020919, ENSBTAG00000018576	1.05765	0.999516
GOTERM_BP_FAT	GO:0044085~cellular component biogenesis	73	0.581908	ENSBTAG00000012830, ENSBTAG00000020417, ENSBTAG00000004290, ENSBTAG00000002272, ENSBTAG00000009426, ENSBTAG00000049878, ENSBTAG00000019909, ENSBTAG00000050435, ENSBTAG00000006718, ENSBTAG00000053749, ENSBTAG00000005504, ENSBTAG00000018334, ENSBTAG00000014054, ENSBTAG00000019822, ENSBTAG00000015346, ENSBTAG00000017567, ENSBTAG00000038337, ENSBTAG00000018904, ENSBTAG00000020905, ENSBTAG00000032396,…	0.995088	0.999516
GOTERM_MF_FAT	GO:0019843~rRNA binding	3	0.582396	ENSBTAG00000020905, ENSBTAG00000004290, ENSBTAG00000016584	1.53903	0.980163
GOTERM_BP_FAT	GO:0045639~positive regulation of myeloid cell differentiation	3	0.58394	ENSBTAG00000013236, ENSBTAG00000021620, ENSBTAG00000012211	1.53562	0.999516
GOTERM_BP_FAT	GO:0022037~metencephalon development	3	0.58394	ENSBTAG00000011879, ENSBTAG00000006631, ENSBTAG00000009426	1.53562	0.999516
KEGG_PATHWAY	bta05014:Amyotrophic lateral sclerosis	9	0.584123	ENSBTAG00000001521, ENSBTAG00000006756, ENSBTAG00000010689, ENSBTAG00000010624, ENSBTAG00000031544, ENSBTAG00000021336, ENSBTAG00000006101, ENSBTAG00000006135, ENSBTAG00000012023	1.08795	1
GOTERM_BP_FAT	GO:1902903~regulation of supramolecular fiber organization	9	0.584551	ENSBTAG00000050435, ENSBTAG00000051779, ENSBTAG00000018071, ENSBTAG00000011324, ENSBTAG00000032427, ENSBTAG00000021694, ENSBTAG00000003908, ENSBTAG00000003265, ENSBTAG00000008884	1.0889	0.999516
GOTERM_BP_FAT	GO:1902903~regulation of supramolecular fiber organization	9	0.584551	ENSBTAG00000050435, ENSBTAG00000051779, ENSBTAG00000018071, ENSBTAG00000011324, ENSBTAG00000032427, ENSBTAG00000021694, ENSBTAG00000003908, ENSBTAG00000003265, ENSBTAG00000008884	1.0889	0.999516
GOTERM_BP_FAT	GO:0098813~nuclear chromosome segregation	7	0.585144	ENSBTAG00000008088, ENSBTAG00000015859, ENSBTAG00000010624, ENSBTAG00000031579, ENSBTAG00000010380, ENSBTAG00000015384, ENSBTAG00000003908	1.13151	0.999516
GOTERM_BP_FAT	GO:0002700~regulation of production of molecular mediator of immune response	4	0.585721	ENSBTAG00000038337, ENSBTAG00000007636, ENSBTAG00000014119, ENSBTAG00000014023	1.31987	0.999516
GOTERM_BP_FAT	GO:0050684~regulation of mRNA processing	4	0.585721	ENSBTAG00000043990, ENSBTAG00000002170, ENSBTAG00000020117, ENSBTAG00000008369	1.31987	0.999516
GOTERM_BP_FAT	GO:0010952~positive regulation of peptidase activity	4	0.585721	ENSBTAG00000011179, ENSBTAG00000018069, ENSBTAG00000004334, ENSBTAG00000014023	1.31987	0.999516
GOTERM_MF_FAT	GO:0046872~metal ion binding	74	0.586226	ENSBTAG00000008373, ENSBTAG00000013403, ENSBTAG00000012830, ENSBTAG00000027173, ENSBTAG00000020578, ENSBTAG00000008414, ENSBTAG00000006631, ENSBTAG00000006719, ENSBTAG00000004259, ENSBTAG00000030227, ENSBTAG00000006756, ENSBTAG00000001945, ENSBTAG00000053749, ENSBTAG00000014890, ENSBTAG00000018334, ENSBTAG00000049152, ENSBTAG00000015384, ENSBTAG00000015026, ENSBTAG00000014136, ENSBTAG00000017567,…	0.993851	0.980163
GOTERM_BP_FAT	GO:0046700~heterocycle catabolic process	8	0.586435	ENSBTAG00000009881, ENSBTAG00000011415, ENSBTAG00000006417, ENSBTAG00000008369, ENSBTAG00000020015, ENSBTAG00000030435, ENSBTAG00000047676, ENSBTAG00000048655	1.10522	0.999516
GOTERM_BP_FAT	GO:0051172~negative regulation of nitrogen compound metabolic process	31	0.588502	ENSBTAG00000020417, ENSBTAG00000013888, ENSBTAG00000020578, ENSBTAG00000009426, ENSBTAG00000009500, ENSBTAG00000019909, ENSBTAG00000001522, ENSBTAG00000000753, ENSBTAG00000003986, ENSBTAG00000024603, ENSBTAG00000003901, ENSBTAG00000018375, ENSBTAG00000013236, ENSBTAG00000020806, ENSBTAG00000018845, ENSBTAG00000038716, ENSBTAG00000018903, ENSBTAG00000006246, ENSBTAG00000022689, ENSBTAG00000044118,…	1.00382	0.999516
GOTERM_MF_FAT	GO:0004712~protein serine/threonine/tyrosine kinase activity	7	0.588697	ENSBTAG00000013238, ENSBTAG00000014119, ENSBTAG00000021527, ENSBTAG00000018037, ENSBTAG00000024450, ENSBTAG00000014927, ENSBTAG00000015026	1.12713	0.980163
GOTERM_BP_FAT	GO:0045595~regulation of cell differentiation	34	0.590144	ENSBTAG00000013888, ENSBTAG00000014738, ENSBTAG00000014119, ENSBTAG00000014758, ENSBTAG00000020578, ENSBTAG00000006631, ENSBTAG00000008138, ENSBTAG00000009426, ENSBTAG00000009500, ENSBTAG00000021620, ENSBTAG00000047998, ENSBTAG00000003764, ENSBTAG00000047135, ENSBTAG00000002833, ENSBTAG00000015026, ENSBTAG00000031573, ENSBTAG00000012211, ENSBTAG00000013236, ENSBTAG00000011179, ENSBTAG00000013238,…	1.0011	0.999516
GOTERM_BP_FAT	GO:0045595~regulation of cell differentiation	34	0.590144	ENSBTAG00000013888, ENSBTAG00000014738, ENSBTAG00000014119, ENSBTAG00000014758, ENSBTAG00000020578, ENSBTAG00000006631, ENSBTAG00000008138, ENSBTAG00000009426, ENSBTAG00000009500, ENSBTAG00000021620, ENSBTAG00000047998, ENSBTAG00000003764, ENSBTAG00000047135, ENSBTAG00000002833, ENSBTAG00000015026, ENSBTAG00000031573, ENSBTAG00000012211, ENSBTAG00000013236, ENSBTAG00000011179, ENSBTAG00000013238,…	1.0011	0.999516
GOTERM_BP_FAT	GO:0048534~hematopoietic or lymphoid organ development	19	0.590575	ENSBTAG00000013236, ENSBTAG00000011179, ENSBTAG00000014119, ENSBTAG00000008139, ENSBTAG00000007930, ENSBTAG00000009636, ENSBTAG00000020117, ENSBTAG00000011419, ENSBTAG00000004104, ENSBTAG00000009426, ENSBTAG00000021620, ENSBTAG00000001455, ENSBTAG00000040060, ENSBTAG00000015160, ENSBTAG00000007319, ENSBTAG00000053595, ENSBTAG00000012211, ENSBTAG00000014023, ENSBTAG00000018049	1.01962	0.999516
GOTERM_BP_FAT	GO:1901879~regulation of protein depolymerization	3	0.590896	ENSBTAG00000018071, ENSBTAG00000021694, ENSBTAG00000003265	1.51618	0.999516
GOTERM_BP_FAT	GO:0008585~female gonad development	3	0.590896	ENSBTAG00000014955, ENSBTAG00000014890, ENSBTAG00000014023	1.51618	0.999516
GOTERM_BP_FAT	GO:0032479~regulation of type I interferon production	3	0.590896	ENSBTAG00000000563, ENSBTAG00000034493, ENSBTAG00000002296	1.51618	0.999516
GOTERM_BP_FAT	GO:0006979~response to oxidative stress	8	0.59373	ENSBTAG00000013301, ENSBTAG00000044017, ENSBTAG00000009426, ENSBTAG00000003519, ENSBTAG00000014927, ENSBTAG00000053325, ENSBTAG00000014023, ENSBTAG00000012023	1.09763	0.999516
GOTERM_MF_FAT	GO:0019787~ubiquitin-like protein transferase activity	10	0.594792	ENSBTAG00000014029, ENSBTAG00000027932, ENSBTAG00000000753, ENSBTAG00000004161, ENSBTAG00000000237, ENSBTAG00000020999, ENSBTAG00000019853, ENSBTAG00000004024, ENSBTAG00000018002, ENSBTAG00000019537	1.06567	0.980163
GOTERM_BP_FAT	GO:0080135~regulation of cellular response to stress	15	0.596468	ENSBTAG00000020806, ENSBTAG00000021527, ENSBTAG00000044118, ENSBTAG00000009500, ENSBTAG00000019909, ENSBTAG00000003745, ENSBTAG00000000753, ENSBTAG00000000563, ENSBTAG00000004749, ENSBTAG00000001945, ENSBTAG00000018074, ENSBTAG00000010380, ENSBTAG00000003519, ENSBTAG00000010681, ENSBTAG00000014023	1.02903	0.999516
GOTERM_MF_FAT	GO:0016616~oxidoreductase activity, acting on the CH-OH group of donors, NAD or NADP as acceptor	4	0.596981	ENSBTAG00000017938, ENSBTAG00000037509, ENSBTAG00000003108, ENSBTAG00000005685, ENSBTAG00000039356	1.29762	0.980163
GOTERM_BP_FAT	GO:0006913~nucleocytoplasmic transport	8	0.597353	ENSBTAG00000013236, ENSBTAG00000002896, ENSBTAG00000003764, ENSBTAG00000027173, ENSBTAG00000002833, ENSBTAG00000018887, ENSBTAG00000006414, ENSBTAG00000011419	1.09387	0.999516
KEGG_PATHWAY	bta05170:Human immunodeficiency virus 1 infection	6	0.598868	ENSBTAG00000000563, ENSBTAG00000008122, ENSBTAG00000018984, ENSBTAG00000002296, ENSBTAG00000024450, ENSBTAG00000004368	1.1479	1
GOTERM_BP_FAT	GO:0055080~cation homeostasis	15	0.599057	ENSBTAG00000018889, ENSBTAG00000014956, ENSBTAG00000027173, ENSBTAG00000006775, ENSBTAG00000021775, ENSBTAG00000049547, ENSBTAG00000039190, ENSBTAG00000004629, ENSBTAG00000001015, ENSBTAG00000031544, ENSBTAG00000003519, ENSBTAG00000000737, ENSBTAG00000018045, ENSBTAG00000014553, ENSBTAG00000015026	1.02726	0.999516
GOTERM_BP_FAT	GO:0031327~negative regulation of cellular biosynthetic process	29	0.600643	ENSBTAG00000020417, ENSBTAG00000013888, ENSBTAG00000020578, ENSBTAG00000009426, ENSBTAG00000009500, ENSBTAG00000019909, ENSBTAG00000001522, ENSBTAG00000000753, ENSBTAG00000003986, ENSBTAG00000024603, ENSBTAG00000003901, ENSBTAG00000013236, ENSBTAG00000018845, ENSBTAG00000038716, ENSBTAG00000018903, ENSBTAG00000006246, ENSBTAG00000022689, ENSBTAG00000044118, ENSBTAG00000004104, ENSBTAG00000004368,…	0.999879	0.999516
GOTERM_BP_FAT	GO:0051169~nuclear transport	8	0.60096	ENSBTAG00000013236, ENSBTAG00000002896, ENSBTAG00000003764, ENSBTAG00000027173, ENSBTAG00000002833, ENSBTAG00000018887, ENSBTAG00000006414, ENSBTAG00000011419	1.09013	0.999516
KEGG_PATHWAY	bta04550:Signaling pathways regulating pluripotency of stem cells	4	0.602121	ENSBTAG00000021527, ENSBTAG00000018984, ENSBTAG00000013263, ENSBTAG00000024450	1.28607	1
GOTERM_BP_FAT	GO:0031023~microtubule organizing center organization	4	0.602362	ENSBTAG00000019843, ENSBTAG00000023734, ENSBTAG00000018942, ENSBTAG00000014023	1.28794	0.999516
GOTERM_BP_FAT	GO:0016052~carbohydrate catabolic process	4	0.602362	ENSBTAG00000009770, ENSBTAG00000004625, ENSBTAG00000020117, ENSBTAG00000005002	1.28794	0.999516
GOTERM_BP_FAT	GO:0098661~inorganic anion transmembrane transport	3	0.604547	ENSBTAG00000006775, ENSBTAG00000018045, ENSBTAG00000049547	1.47875	0.999516
GOTERM_BP_FAT	GO:0015918~sterol transport	3	0.604547	ENSBTAG00000018043, ENSBTAG00000014023, ENSBTAG00000010681	1.47875	0.999516
GOTERM_BP_FAT	GO:0046545~development of primary female sexual characteristics	3	0.604547	ENSBTAG00000014955, ENSBTAG00000014890, ENSBTAG00000014023	1.47875	0.999516
GOTERM_BP_FAT	GO:0032259~methylation	8	0.60455	ENSBTAG00000013757, ENSBTAG00000009638, ENSBTAG00000011415, ENSBTAG00000003901, ENSBTAG00000020578, ENSBTAG00000009426, ENSBTAG00000014023, ENSBTAG00000009246	1.08643	0.999516
GOTERM_BP_FAT	GO:0032259~methylation	8	0.60455	ENSBTAG00000013757, ENSBTAG00000009638, ENSBTAG00000011415, ENSBTAG00000003901, ENSBTAG00000020578, ENSBTAG00000009426, ENSBTAG00000014023, ENSBTAG00000009246	1.08643	0.999516
GOTERM_BP_FAT	GO:0010256~endomembrane system organization	15	0.606782	ENSBTAG00000009034, ENSBTAG00000011402, ENSBTAG00000014119, ENSBTAG00000012705, ENSBTAG00000009307, ENSBTAG00000006414, ENSBTAG00000006099, ENSBTAG00000021694, ENSBTAG00000047998, ENSBTAG00000000024, ENSBTAG00000047135, ENSBTAG00000033726, ENSBTAG00000001948, ENSBTAG00000016563, ENSBTAG00000039435	1.022	0.999516
GOTERM_MF_FAT	GO:0008276~protein methyltransferase activity	3	0.607205	ENSBTAG00000009638, ENSBTAG00000020578, ENSBTAG00000009426	1.47063	0.980163
GOTERM_BP_FAT	GO:0035239~tube morphogenesis	8	0.608123	ENSBTAG00000013236, ENSBTAG00000049540, ENSBTAG00000014738, ENSBTAG00000013888, ENSBTAG00000018984, ENSBTAG00000009502, ENSBTAG00000019909, ENSBTAG00000012211	1.08274	0.999516
GOTERM_BP_FAT	GO:0044282~small molecule catabolic process	8	0.608123	ENSBTAG00000009770, ENSBTAG00000021308, ENSBTAG00000001945, ENSBTAG00000018283, ENSBTAG00000011625, ENSBTAG00000021832, ENSBTAG00000047676, ENSBTAG00000005002	1.08274	0.999516
GOTERM_MF_FAT	GO:0008047~enzyme activator activity	10	0.609176	ENSBTAG00000003745, ENSBTAG00000053845, ENSBTAG00000005316, ENSBTAG00000014526, ENSBTAG00000011415, ENSBTAG00000027151, ENSBTAG00000002296, ENSBTAG00000018403, ENSBTAG00000011352, ENSBTAG00000007433	1.05296	0.980163
GOTERM_BP_FAT	GO:2001243~negative regulation of intrinsic apoptotic signaling pathway	3	0.611243	ENSBTAG00000003519, ENSBTAG00000009500, ENSBTAG00000014023	1.46071	0.999516
GOTERM_BP_FAT	GO:0001657~ureteric bud development	3	0.611243	ENSBTAG00000001945, ENSBTAG00000014738, ENSBTAG00000010866	1.46071	0.999516
GOTERM_BP_FAT	GO:0072163~mesonephric epithelium development	3	0.611243	ENSBTAG00000001945, ENSBTAG00000014738, ENSBTAG00000010866	1.46071	0.999516
GOTERM_BP_FAT	GO:0072164~mesonephric tubule development	3	0.611243	ENSBTAG00000001945, ENSBTAG00000014738, ENSBTAG00000010866	1.46071	0.999516
GOTERM_BP_FAT	GO:0051282~regulation of sequestering of calcium ion	3	0.611243	ENSBTAG00000014956, ENSBTAG00000031544, ENSBTAG00000003519	1.46071	0.999516
GOTERM_BP_FAT	GO:0060541~respiratory system development	5	0.612771	ENSBTAG00000010798, ENSBTAG00000013888, ENSBTAG00000006631, ENSBTAG00000021993, ENSBTAG00000012211	1.18125	0.999516
GOTERM_BP_FAT	GO:0043067~regulation of programmed cell death	28	0.613604	ENSBTAG00000020417, ENSBTAG00000013888, ENSBTAG00000014735, ENSBTAG00000021527, ENSBTAG00000021700, ENSBTAG00000020117, ENSBTAG00000009500, ENSBTAG00000023963, ENSBTAG00000027932, ENSBTAG00000000753, ENSBTAG00000001945, ENSBTAG00000004438, ENSBTAG00000018334, ENSBTAG00000012211, ENSBTAG00000013236, ENSBTAG00000011179, ENSBTAG00000022689, ENSBTAG00000044118, ENSBTAG00000021993, ENSBTAG00000030518,…	0.994603	0.999516
GOTERM_BP_FAT	GO:0032271~regulation of protein polymerization	6	0.614059	ENSBTAG00000050435, ENSBTAG00000018071, ENSBTAG00000019822, ENSBTAG00000003908, ENSBTAG00000003265, ENSBTAG00000008884	1.12999	0.999516
GOTERM_BP_FAT	GO:0007409~axonogenesis	9	0.61494	ENSBTAG00000040060, ENSBTAG00000016563, ENSBTAG00000008138, ENSBTAG00000018003, ENSBTAG00000021336, ENSBTAG00000013991, ENSBTAG00000021694, ENSBTAG00000020919, ENSBTAG00000018576	1.05999	0.999516
GOTERM_BP_FAT	GO:0051235~maintenance of location	7	0.616181	ENSBTAG00000050435, ENSBTAG00000005718, ENSBTAG00000014956, ENSBTAG00000031544, ENSBTAG00000009307, ENSBTAG00000003519, ENSBTAG00000010681	1.09601	0.999516
GOTERM_BP_FAT	GO:0051897~positive regulation of protein kinase B signaling	3	0.617852	ENSBTAG00000021527, ENSBTAG00000018984, ENSBTAG00000021766	1.44312	0.999516
GOTERM_BP_FAT	GO:0051208~sequestering of calcium ion	3	0.617852	ENSBTAG00000014956, ENSBTAG00000031544, ENSBTAG00000003519	1.44312	0.999516
GOTERM_BP_FAT	GO:2000145~regulation of cell motility	19	0.61799	ENSBTAG00000011324, ENSBTAG00000020417, ENSBTAG00000014779, ENSBTAG00000021527, ENSBTAG00000010866, ENSBTAG00000021766, ENSBTAG00000014927, ENSBTAG00000008860, ENSBTAG00000050435, ENSBTAG00000000563, ENSBTAG00000001455, ENSBTAG00000014182, ENSBTAG00000014890, ENSBTAG00000014054, ENSBTAG00000019853, ENSBTAG00000018984, ENSBTAG00000018942, ENSBTAG00000013991, ENSBTAG00000014023	1.00344	0.999516
GOTERM_BP_FAT	GO:0007568~aging	4	0.618557	ENSBTAG00000004749, ENSBTAG00000001945, ENSBTAG00000044118, ENSBTAG00000014023	1.25752	0.999516
GOTERM_BP_FAT	GO:0034622~cellular macromolecular complex assembly	28	0.619221	ENSBTAG00000012830, ENSBTAG00000004290, ENSBTAG00000049878, ENSBTAG00000025452, ENSBTAG00000009127, ENSBTAG00000003265, ENSBTAG00000001522, ENSBTAG00000050435, ENSBTAG00000018071, ENSBTAG00000019822, ENSBTAG00000015346, ENSBTAG00000003908, ENSBTAG00000020905, ENSBTAG00000010885, ENSBTAG00000008181, ENSBTAG00000010029, ENSBTAG00000008426, ENSBTAG00000008884, ENSBTAG00000003177, ENSBTAG00000000563,…	0.991955	0.999516
GOTERM_BP_FAT	GO:0033044~regulation of chromosome organization	9	0.621534	ENSBTAG00000014677, ENSBTAG00000013757, ENSBTAG00000003901, ENSBTAG00000018903, ENSBTAG00000014549, ENSBTAG00000010380, ENSBTAG00000019909, ENSBTAG00000009500, ENSBTAG00000014023	1.05377	0.999516
GOTERM_BP_FAT	GO:0033044~regulation of chromosome organization	9	0.621534	ENSBTAG00000014677, ENSBTAG00000013757, ENSBTAG00000003901, ENSBTAG00000018903, ENSBTAG00000014549, ENSBTAG00000010380, ENSBTAG00000019909, ENSBTAG00000009500, ENSBTAG00000014023	1.05377	0.999516
GOTERM_BP_FAT	GO:0033044~regulation of chromosome organization	9	0.621534	ENSBTAG00000014677, ENSBTAG00000013757, ENSBTAG00000003901, ENSBTAG00000018903, ENSBTAG00000014549, ENSBTAG00000010380, ENSBTAG00000019909, ENSBTAG00000009500, ENSBTAG00000014023	1.05377	0.999516
GOTERM_BP_FAT	GO:0033044~regulation of chromosome organization	9	0.621534	ENSBTAG00000014677, ENSBTAG00000013757, ENSBTAG00000003901, ENSBTAG00000018903, ENSBTAG00000014549, ENSBTAG00000010380, ENSBTAG00000019909, ENSBTAG00000009500, ENSBTAG00000014023	1.05377	0.999516
GOTERM_BP_FAT	GO:0098771~inorganic ion homeostasis	15	0.622029	ENSBTAG00000018889, ENSBTAG00000014956, ENSBTAG00000027173, ENSBTAG00000006775, ENSBTAG00000021775, ENSBTAG00000049547, ENSBTAG00000039190, ENSBTAG00000004629, ENSBTAG00000001015, ENSBTAG00000031544, ENSBTAG00000003519, ENSBTAG00000000737, ENSBTAG00000018045, ENSBTAG00000014553, ENSBTAG00000015026	1.01164	0.999516
GOTERM_BP_FAT	GO:0016054~organic acid catabolic process	6	0.622333	ENSBTAG00000021308, ENSBTAG00000001945, ENSBTAG00000018283, ENSBTAG00000011625, ENSBTAG00000021832, ENSBTAG00000047676	1.11943	0.999516
GOTERM_BP_FAT	GO:0046395~carboxylic acid catabolic process	6	0.622333	ENSBTAG00000021308, ENSBTAG00000001945, ENSBTAG00000018283, ENSBTAG00000011625, ENSBTAG00000021832, ENSBTAG00000047676	1.11943	0.999516
GOTERM_BP_FAT	GO:0040012~regulation of locomotion	20	0.623931	ENSBTAG00000011324, ENSBTAG00000020417, ENSBTAG00000014779, ENSBTAG00000021527, ENSBTAG00000010866, ENSBTAG00000021766, ENSBTAG00000014927, ENSBTAG00000008860, ENSBTAG00000050435, ENSBTAG00000000563, ENSBTAG00000001455, ENSBTAG00000014182, ENSBTAG00000040060, ENSBTAG00000014890, ENSBTAG00000014054, ENSBTAG00000019853, ENSBTAG00000018984, ENSBTAG00000018942, ENSBTAG00000013991, ENSBTAG00000014023	0.998155	0.999516
GOTERM_MF_FAT	GO:0043169~cation binding	75	0.624652	ENSBTAG00000008373, ENSBTAG00000013403, ENSBTAG00000012830, ENSBTAG00000027173, ENSBTAG00000020578, ENSBTAG00000008414, ENSBTAG00000006631, ENSBTAG00000006719, ENSBTAG00000004259, ENSBTAG00000030227, ENSBTAG00000006756, ENSBTAG00000001945, ENSBTAG00000053749, ENSBTAG00000014890, ENSBTAG00000018334, ENSBTAG00000049152, ENSBTAG00000015384, ENSBTAG00000015026, ENSBTAG00000014136, ENSBTAG00000017567,…	0.983627	0.980163
GOTERM_BP_FAT	GO:0048858~cell projection morphogenesis	12	0.62486	ENSBTAG00000053192, ENSBTAG00000047135, ENSBTAG00000040060, ENSBTAG00000014119, ENSBTAG00000016563, ENSBTAG00000008138, ENSBTAG00000018003, ENSBTAG00000021336, ENSBTAG00000013991, ENSBTAG00000021694, ENSBTAG00000020919, ENSBTAG00000018576	1.02375	0.999516
GOTERM_BP_FAT	GO:0045089~positive regulation of innate immune response	6	0.626431	ENSBTAG00000013236, ENSBTAG00000000563, ENSBTAG00000003764, ENSBTAG00000007636, ENSBTAG00000002296, ENSBTAG00000010681	1.11422	0.999516
GOTERM_BP_FAT	GO:0034655~nucleobase-containing compound catabolic process	7	0.627479	ENSBTAG00000009881, ENSBTAG00000011415, ENSBTAG00000006417, ENSBTAG00000008369, ENSBTAG00000020015, ENSBTAG00000030435, ENSBTAG00000048655	1.08327	0.999516
GOTERM_BP_FAT	GO:0010639~negative regulation of organelle organization	9	0.628068	ENSBTAG00000050435, ENSBTAG00000018071, ENSBTAG00000005316, ENSBTAG00000003901, ENSBTAG00000018903, ENSBTAG00000003519, ENSBTAG00000014023, ENSBTAG00000003908, ENSBTAG00000003265	1.04763	0.999516
GOTERM_BP_FAT	GO:0055088~lipid homeostasis	4	0.629103	ENSBTAG00000018043, ENSBTAG00000017567, ENSBTAG00000014023, ENSBTAG00000010681	1.23802	0.999516
GOTERM_BP_FAT	GO:0055088~lipid homeostasis	4	0.629103	ENSBTAG00000018043, ENSBTAG00000017567, ENSBTAG00000014023, ENSBTAG00000010681	1.23802	0.999516
GOTERM_BP_FAT	GO:1903706~regulation of hemopoiesis	8	0.629197	ENSBTAG00000013236, ENSBTAG00000011179, ENSBTAG00000001455, ENSBTAG00000014119, ENSBTAG00000011419, ENSBTAG00000053595, ENSBTAG00000021620, ENSBTAG00000012211	1.06116	0.999516
GOTERM_BP_FAT	GO:0051253~negative regulation of RNA metabolic process	24	0.629865	ENSBTAG00000013236, ENSBTAG00000038716, ENSBTAG00000013888, ENSBTAG00000006246, ENSBTAG00000020578, ENSBTAG00000022689, ENSBTAG00000044118, ENSBTAG00000004104, ENSBTAG00000004368, ENSBTAG00000009426, ENSBTAG00000009500, ENSBTAG00000019909, ENSBTAG00000021993, ENSBTAG00000003514, ENSBTAG00000001522, ENSBTAG00000000753, ENSBTAG00000003986, ENSBTAG00000001455, ENSBTAG00000024603, ENSBTAG00000003901,…	0.989906	0.999516
KEGG_PATHWAY	bta05163:Human cytomegalovirus infection	6	0.631259	ENSBTAG00000008122, ENSBTAG00000010215, ENSBTAG00000018984, ENSBTAG00000002296, ENSBTAG00000024450, ENSBTAG00000004368	1.10674	1
KEGG_PATHWAY	bta05231:Choline metabolism in cancer	3	0.632064	ENSBTAG00000018984, ENSBTAG00000024450, ENSBTAG00000006099	1.40299	1
GOTERM_BP_FAT	GO:1901700~response to oxygen-containing compound	24	0.633822	ENSBTAG00000038337, ENSBTAG00000013301, ENSBTAG00000015843, ENSBTAG00000021308, ENSBTAG00000018405, ENSBTAG00000013888, ENSBTAG00000014119, ENSBTAG00000021527, ENSBTAG00000007302, ENSBTAG00000008138, ENSBTAG00000009426, ENSBTAG00000003177, ENSBTAG00000025445, ENSBTAG00000003942, ENSBTAG00000000563, ENSBTAG00000003764, ENSBTAG00000014182, ENSBTAG00000007636, ENSBTAG00000014890, ENSBTAG00000015026,…	0.987865	0.999516
GOTERM_BP_FAT	GO:0010508~positive regulation of autophagy	4	0.6343	ENSBTAG00000003942, ENSBTAG00000005504, ENSBTAG00000002296, ENSBTAG00000014023	1.2285	0.999516
GOTERM_BP_FAT	GO:0003205~cardiac chamber development	4	0.6343	ENSBTAG00000013236, ENSBTAG00000021707, ENSBTAG00000014735, ENSBTAG00000009502	1.2285	0.999516
GOTERM_BP_FAT	GO:0048585~negative regulation of response to stimulus	32	0.634965	ENSBTAG00000013301, ENSBTAG00000011324, ENSBTAG00000015843, ENSBTAG00000014119, ENSBTAG00000027173, ENSBTAG00000021527, ENSBTAG00000020117, ENSBTAG00000006631, ENSBTAG00000009426, ENSBTAG00000009500, ENSBTAG00000027932, ENSBTAG00000000753, ENSBTAG00000003942, ENSBTAG00000001945, ENSBTAG00000024603, ENSBTAG00000014890, ENSBTAG00000039435, ENSBTAG00000014029, ENSBTAG00000020806, ENSBTAG00000038716,…	0.982799	0.999516
GOTERM_BP_FAT	GO:0002685~regulation of leukocyte migration	5	0.635615	ENSBTAG00000000563, ENSBTAG00000001455, ENSBTAG00000011324, ENSBTAG00000014890, ENSBTAG00000014927	1.1473	0.999516
GOTERM_BP_FAT	GO:0007059~chromosome segregation	8	0.63608	ENSBTAG00000008088, ENSBTAG00000015859, ENSBTAG00000006404, ENSBTAG00000010624, ENSBTAG00000031579, ENSBTAG00000010380, ENSBTAG00000015384, ENSBTAG00000003908	1.05416	0.999516
GOTERM_MF_FAT	GO:0004620~phospholipase activity	3	0.636622	ENSBTAG00000011625, ENSBTAG00000007512, ENSBTAG00000001420	1.39323	0.980163
GOTERM_BP_FAT	GO:0043043~peptide biosynthetic process	18	0.637009	ENSBTAG00000016967, ENSBTAG00000020905, ENSBTAG00000013301, ENSBTAG00000018845, ENSBTAG00000020417, ENSBTAG00000018405, ENSBTAG00000011415, ENSBTAG00000018847, ENSBTAG00000004258, ENSBTAG00000006386, ENSBTAG00000025212, ENSBTAG00000008224, ENSBTAG00000004738, ENSBTAG00000054736, ENSBTAG00000024603, ENSBTAG00000053419, ENSBTAG00000003504, ENSBTAG00000033887	0.994013	0.999516
GOTERM_BP_FAT	GO:0032368~regulation of lipid transport	3	0.637159	ENSBTAG00000014890, ENSBTAG00000014023, ENSBTAG00000010681	1.39277	0.999516
GOTERM_BP_FAT	GO:0016202~regulation of striated muscle tissue development	3	0.637159	ENSBTAG00000005812, ENSBTAG00000002833, ENSBTAG00000006631	1.39277	0.999516
KEGG_PATHWAY	bta04510:Focal adhesion	5	0.639274	ENSBTAG00000025445, ENSBTAG00000008373, ENSBTAG00000021527, ENSBTAG00000018984, ENSBTAG00000006099	1.14036	1
GOTERM_BP_FAT	GO:0006633~fatty acid biosynthetic process	4	0.639447	ENSBTAG00000012705, ENSBTAG00000017567, ENSBTAG00000014023, ENSBTAG00000010681	1.21912	0.999516
GOTERM_BP_FAT	GO:0034660~ncRNA metabolic process	12	0.641523	ENSBTAG00000020806, ENSBTAG00000016967, ENSBTAG00000020905, ENSBTAG00000004738, ENSBTAG00000014644, ENSBTAG00000008363, ENSBTAG00000006718, ENSBTAG00000018405, ENSBTAG00000018847, ENSBTAG00000016584, ENSBTAG00000015042, ENSBTAG00000025212	1.01079	0.999516
GOTERM_BP_FAT	GO:0034660~ncRNA metabolic process	12	0.641523	ENSBTAG00000020806, ENSBTAG00000016967, ENSBTAG00000020905, ENSBTAG00000004738, ENSBTAG00000014644, ENSBTAG00000008363, ENSBTAG00000006718, ENSBTAG00000018405, ENSBTAG00000018847, ENSBTAG00000016584, ENSBTAG00000015042, ENSBTAG00000025212	1.01079	0.999516
GOTERM_BP_FAT	GO:0051707~response to other organism	21	0.642224	ENSBTAG00000013301, ENSBTAG00000013403, ENSBTAG00000011324, ENSBTAG00000034493, ENSBTAG00000002296, ENSBTAG00000044118, ENSBTAG00000000563, ENSBTAG00000053405, ENSBTAG00000003764, ENSBTAG00000049265, ENSBTAG00000007636, ENSBTAG00000001945, ENSBTAG00000050605, ENSBTAG00000051241, ENSBTAG00000038134, ENSBTAG00000053557, ENSBTAG00000014782, ENSBTAG00000037634, ENSBTAG00000010681, ENSBTAG00000051016,…	0.986412	0.999516
GOTERM_BP_FAT	GO:0016042~lipid catabolic process	8	0.642889	ENSBTAG00000021308, ENSBTAG00000018283, ENSBTAG00000011625, ENSBTAG00000015160, ENSBTAG00000014890, ENSBTAG00000007512, ENSBTAG00000030434, ENSBTAG00000001420	1.04724	0.999516
GOTERM_BP_FAT	GO:0007399~nervous system development	43	0.643008	ENSBTAG00000015843, ENSBTAG00000010798, ENSBTAG00000013888, ENSBTAG00000014119, ENSBTAG00000008139, ENSBTAG00000020578, ENSBTAG00000006631, ENSBTAG00000008138, ENSBTAG00000009502, ENSBTAG00000004334, ENSBTAG00000009426, ENSBTAG00000009500, ENSBTAG00000000753, ENSBTAG00000003764, ENSBTAG00000047135, ENSBTAG00000002576, ENSBTAG00000030227, ENSBTAG00000049695, ENSBTAG00000040060, ENSBTAG00000014192,…	0.977691	0.999516
GOTERM_BP_FAT	GO:0002702~positive regulation of production of molecular mediator of immune response	3	0.643423	ENSBTAG00000038337, ENSBTAG00000014119, ENSBTAG00000014023	1.37677	0.999516
GOTERM_BP_FAT	GO:0001823~mesonephros development	3	0.643423	ENSBTAG00000001945, ENSBTAG00000014738, ENSBTAG00000010866	1.37677	0.999516
GOTERM_BP_FAT	GO:1903531~negative regulation of secretion by cell	3	0.643423	ENSBTAG00000025445, ENSBTAG00000021308, ENSBTAG00000010681	1.37677	0.999516
GOTERM_BP_FAT	GO:1902275~regulation of chromatin organization	5	0.644505	ENSBTAG00000014677, ENSBTAG00000013757, ENSBTAG00000003901, ENSBTAG00000009500, ENSBTAG00000014023	1.13427	0.999516
GOTERM_BP_FAT	GO:1902275~regulation of chromatin organization	5	0.644505	ENSBTAG00000014677, ENSBTAG00000013757, ENSBTAG00000003901, ENSBTAG00000009500, ENSBTAG00000014023	1.13427	0.999516
GOTERM_BP_FAT	GO:0010594~regulation of endothelial cell migration	4	0.644542	ENSBTAG00000010866, ENSBTAG00000018984, ENSBTAG00000013991, ENSBTAG00000014023	1.20988	0.999516
GOTERM_BP_FAT	GO:0009607~response to biotic stimulus	22	0.645336	ENSBTAG00000013301, ENSBTAG00000013403, ENSBTAG00000011324, ENSBTAG00000034493, ENSBTAG00000002296, ENSBTAG00000044118, ENSBTAG00000000563, ENSBTAG00000053405, ENSBTAG00000003764, ENSBTAG00000049265, ENSBTAG00000007636, ENSBTAG00000001945, ENSBTAG00000050605, ENSBTAG00000031544, ENSBTAG00000051241, ENSBTAG00000038134, ENSBTAG00000053557, ENSBTAG00000014782, ENSBTAG00000037634, ENSBTAG00000010681,…	0.983624	0.999516
GOTERM_BP_FAT	GO:0098660~inorganic ion transmembrane transport	15	0.646798	ENSBTAG00000015843, ENSBTAG00000018889, ENSBTAG00000008690, ENSBTAG00000014956, ENSBTAG00000027173, ENSBTAG00000006775, ENSBTAG00000014927, ENSBTAG00000049547, ENSBTAG00000039190, ENSBTAG00000001521, ENSBTAG00000004629, ENSBTAG00000031544, ENSBTAG00000003519, ENSBTAG00000018045, ENSBTAG00000014553	0.994839	0.999516
GOTERM_BP_FAT	GO:0030031~cell projection assembly	12	0.646989	ENSBTAG00000018904, ENSBTAG00000003215, ENSBTAG00000001322, ENSBTAG00000049540, ENSBTAG00000015859, ENSBTAG00000005316, ENSBTAG00000014054, ENSBTAG00000018942, ENSBTAG00000012063, ENSBTAG00000014553, ENSBTAG00000006099, ENSBTAG00000003908	1.00654	0.999516
GOTERM_BP_FAT	GO:0043900~regulation of multi-organism process	9	0.647297	ENSBTAG00000002896, ENSBTAG00000011324, ENSBTAG00000001945, ENSBTAG00000034493, ENSBTAG00000008371, ENSBTAG00000019853, ENSBTAG00000002296, ENSBTAG00000044118, ENSBTAG00000038134	1.02962	0.999516
GOTERM_BP_FAT	GO:0043207~response to external biotic stimulus	21	0.648438	ENSBTAG00000013301, ENSBTAG00000013403, ENSBTAG00000011324, ENSBTAG00000034493, ENSBTAG00000002296, ENSBTAG00000044118, ENSBTAG00000000563, ENSBTAG00000053405, ENSBTAG00000003764, ENSBTAG00000049265, ENSBTAG00000007636, ENSBTAG00000001945, ENSBTAG00000050605, ENSBTAG00000051241, ENSBTAG00000038134, ENSBTAG00000053557, ENSBTAG00000014782, ENSBTAG00000037634, ENSBTAG00000010681, ENSBTAG00000051016,…	0.982943	0.999516
GOTERM_BP_FAT	GO:2001234~negative regulation of apoptotic signaling pathway	5	0.648896	ENSBTAG00000027932, ENSBTAG00000014182, ENSBTAG00000003519, ENSBTAG00000009500, ENSBTAG00000014023	1.12786	0.999516
GOTERM_BP_FAT	GO:0045927~positive regulation of growth	5	0.648896	ENSBTAG00000015843, ENSBTAG00000016563, ENSBTAG00000006631, ENSBTAG00000010380, ENSBTAG00000003177	1.12786	0.999516
GOTERM_BP_FAT	GO:0043280~positive regulation of cysteine-type endopeptidase activity involved in apoptotic process	3	0.649601	ENSBTAG00000011179, ENSBTAG00000018069, ENSBTAG00000014023	1.36112	0.999516
GOTERM_BP_FAT	GO:1901606~alpha-amino acid catabolic process	3	0.649601	ENSBTAG00000001945, ENSBTAG00000021832, ENSBTAG00000047676	1.36112	0.999516
GOTERM_BP_FAT	GO:0051817~modification of morphology or physiology of other organism involved in symbiotic interaction	3	0.649601	ENSBTAG00000000563, ENSBTAG00000008371, ENSBTAG00000044118	1.36112	0.999516
GOTERM_BP_FAT	GO:0051851~modification by host of symbiont morphology or physiology	3	0.649601	ENSBTAG00000000563, ENSBTAG00000008371, ENSBTAG00000044118	1.36112	0.999516
GOTERM_BP_FAT	GO:0007423~sensory organ development	12	0.649706	ENSBTAG00000013236, ENSBTAG00000003514, ENSBTAG00000015843, ENSBTAG00000000944, ENSBTAG00000014735, ENSBTAG00000007319, ENSBTAG00000010866, ENSBTAG00000008138, ENSBTAG00000000923, ENSBTAG00000013991, ENSBTAG00000047998, ENSBTAG00000013662	1.00443	0.999516
GOTERM_MF_FAT	GO:0005543~phospholipid binding	10	0.650735	ENSBTAG00000018915, ENSBTAG00000011620, ENSBTAG00000017571, ENSBTAG00000014779, ENSBTAG00000000238, ENSBTAG00000027151, ENSBTAG00000018403, ENSBTAG00000006135, ENSBTAG00000031069, ENSBTAG00000011397	1.01657	0.980163
GOTERM_BP_FAT	GO:0042981~regulation of apoptotic process	27	0.650981	ENSBTAG00000020417, ENSBTAG00000013888, ENSBTAG00000014735, ENSBTAG00000021527, ENSBTAG00000021700, ENSBTAG00000020117, ENSBTAG00000009500, ENSBTAG00000023963, ENSBTAG00000027932, ENSBTAG00000000753, ENSBTAG00000001945, ENSBTAG00000018334, ENSBTAG00000012211, ENSBTAG00000013236, ENSBTAG00000011179, ENSBTAG00000022689, ENSBTAG00000044118, ENSBTAG00000021993, ENSBTAG00000030518, ENSBTAG00000014182,…	0.977341	0.999516
GOTERM_BP_FAT	GO:0015850~organic hydroxy compound transport	5	0.653252	ENSBTAG00000015843, ENSBTAG00000018043, ENSBTAG00000014890, ENSBTAG00000014023, ENSBTAG00000010681	1.12152	0.999516
GOTERM_MF_FAT	GO:0003729~mRNA binding	7	0.65335	ENSBTAG00000043990, ENSBTAG00000018845, ENSBTAG00000002170, ENSBTAG00000011415, ENSBTAG00000014549, ENSBTAG00000008369, ENSBTAG00000008224	1.05404	0.980163
GOTERM_MF_FAT	GO:0003729~mRNA binding	7	0.65335	ENSBTAG00000043990, ENSBTAG00000018845, ENSBTAG00000002170, ENSBTAG00000011415, ENSBTAG00000014549, ENSBTAG00000008369, ENSBTAG00000008224	1.05404	0.980163
GOTERM_BP_FAT	GO:0060341~regulation of cellular localization	16	0.654173	ENSBTAG00000034493, ENSBTAG00000008371, ENSBTAG00000014956, ENSBTAG00000014549, ENSBTAG00000027173, ENSBTAG00000009307, ENSBTAG00000023734, ENSBTAG00000008860, ENSBTAG00000025445, ENSBTAG00000006718, ENSBTAG00000001015, ENSBTAG00000014182, ENSBTAG00000005316, ENSBTAG00000005504, ENSBTAG00000001948, ENSBTAG00000038134	0.987356	0.999516
GOTERM_BP_FAT	GO:0019725~cellular homeostasis	17	0.654442	ENSBTAG00000014956, ENSBTAG00000027173, ENSBTAG00000021527, ENSBTAG00000006775, ENSBTAG00000021775, ENSBTAG00000049547, ENSBTAG00000039190, ENSBTAG00000004629, ENSBTAG00000001015, ENSBTAG00000031544, ENSBTAG00000003519, ENSBTAG00000000737, ENSBTAG00000012063, ENSBTAG00000018045, ENSBTAG00000014553, ENSBTAG00000015026, ENSBTAG00000014023	0.985116	0.999516
GOTERM_BP_FAT	GO:1901800~positive regulation of proteasomal protein catabolic process	3	0.655694	ENSBTAG00000030518, ENSBTAG00000002833, ENSBTAG00000019909	1.34583	0.999516
GOTERM_BP_FAT	GO:0048634~regulation of muscle organ development	3	0.655694	ENSBTAG00000005812, ENSBTAG00000002833, ENSBTAG00000006631	1.34583	0.999516
GOTERM_BP_FAT	GO:0097553~calcium ion transmembrane import into cytosol	3	0.655694	ENSBTAG00000014956, ENSBTAG00000031544, ENSBTAG00000003519	1.34583	0.999516
GOTERM_BP_FAT	GO:0007369~gastrulation	4	0.659523	ENSBTAG00000014738, ENSBTAG00000044118, ENSBTAG00000047998, ENSBTAG00000013662	1.183	0.999516
GOTERM_BP_FAT	GO:2000021~regulation of ion homeostasis	4	0.659523	ENSBTAG00000009034, ENSBTAG00000014956, ENSBTAG00000031544, ENSBTAG00000003519	1.183	0.999516
GOTERM_BP_FAT	GO:0002221~pattern recognition receptor signaling pathway	4	0.659523	ENSBTAG00000000563, ENSBTAG00000007636, ENSBTAG00000002296, ENSBTAG00000010681	1.183	0.999516
GOTERM_BP_FAT	GO:0031331~positive regulation of cellular catabolic process	8	0.659587	ENSBTAG00000030518, ENSBTAG00000003942, ENSBTAG00000021308, ENSBTAG00000005504, ENSBTAG00000002833, ENSBTAG00000002296, ENSBTAG00000019909, ENSBTAG00000014023	1.03035	0.999516
GOTERM_BP_FAT	GO:0071407~cellular response to organic cyclic compound	9	0.659797	ENSBTAG00000025445, ENSBTAG00000013236, ENSBTAG00000014182, ENSBTAG00000013888, ENSBTAG00000024603, ENSBTAG00000002296, ENSBTAG00000020117, ENSBTAG00000009426, ENSBTAG00000014023	1.01795	0.999516
GOTERM_BP_FAT	GO:0009119~ribonucleoside metabolic process	3	0.661703	ENSBTAG00000018101, ENSBTAG00000048655, ENSBTAG00000003342	1.33087	0.999516
GOTERM_BP_FAT	GO:1901861~regulation of muscle tissue development	3	0.661703	ENSBTAG00000005812, ENSBTAG00000002833, ENSBTAG00000006631	1.33087	0.999516
GOTERM_BP_FAT	GO:1902656~calcium ion import into cytosol	3	0.661703	ENSBTAG00000014956, ENSBTAG00000031544, ENSBTAG00000003519	1.33087	0.999516
GOTERM_BP_FAT	GO:0010632~regulation of epithelial cell migration	5	0.661854	ENSBTAG00000010866, ENSBTAG00000018984, ENSBTAG00000021766, ENSBTAG00000013991, ENSBTAG00000014023	1.10906	0.999516
GOTERM_BP_FAT	GO:0032446~protein modification by small protein conjugation	17	0.663437	ENSBTAG00000020905, ENSBTAG00000038438, ENSBTAG00000004161, ENSBTAG00000008371, ENSBTAG00000014549, ENSBTAG00000027173, ENSBTAG00000020999, ENSBTAG00000004024, ENSBTAG00000022689, ENSBTAG00000009500, ENSBTAG00000003745, ENSBTAG00000000753, ENSBTAG00000002833, ENSBTAG00000019853, ENSBTAG00000018002, ENSBTAG00000019537, ENSBTAG00000014023	0.97943	0.999516
GOTERM_BP_FAT	GO:1901701~cellular response to oxygen-containing compound	18	0.665758	ENSBTAG00000038337, ENSBTAG00000021308, ENSBTAG00000018405, ENSBTAG00000014119, ENSBTAG00000021527, ENSBTAG00000007302, ENSBTAG00000008138, ENSBTAG00000009426, ENSBTAG00000003177, ENSBTAG00000025445, ENSBTAG00000003942, ENSBTAG00000000563, ENSBTAG00000014182, ENSBTAG00000015026, ENSBTAG00000017567, ENSBTAG00000010681, ENSBTAG00000014023, ENSBTAG00000033543	0.976456	0.999516
GOTERM_BP_FAT	GO:0045859~regulation of protein kinase activity	11	0.667234	ENSBTAG00000022808, ENSBTAG00000000783, ENSBTAG00000013238, ENSBTAG00000007636, ENSBTAG00000027173, ENSBTAG00000021766, ENSBTAG00000018069, ENSBTAG00000044118, ENSBTAG00000009426, ENSBTAG00000014023, ENSBTAG00000008884	0.995891	0.999516
GOTERM_BP_FAT	GO:0030216~keratinocyte differentiation	3	0.667626	ENSBTAG00000013236, ENSBTAG00000001455, ENSBTAG00000006987	1.31625	0.999516
GOTERM_BP_FAT	GO:0009062~fatty acid catabolic process	3	0.667626	ENSBTAG00000021308, ENSBTAG00000018283, ENSBTAG00000011625	1.31625	0.999516
GOTERM_BP_FAT	GO:0048878~chemical homeostasis	23	0.667872	ENSBTAG00000009034, ENSBTAG00000018889, ENSBTAG00000013888, ENSBTAG00000014956, ENSBTAG00000027173, ENSBTAG00000021527, ENSBTAG00000006775, ENSBTAG00000021775, ENSBTAG00000049547, ENSBTAG00000039190, ENSBTAG00000004629, ENSBTAG00000001015, ENSBTAG00000000944, ENSBTAG00000018043, ENSBTAG00000031544, ENSBTAG00000003519, ENSBTAG00000000737, ENSBTAG00000018045, ENSBTAG00000014553, ENSBTAG00000015026,…	0.970721	0.999516
GOTERM_BP_FAT	GO:0022603~regulation of anatomical structure morphogenesis	19	0.668089	ENSBTAG00000013236, ENSBTAG00000011324, ENSBTAG00000020417, ENSBTAG00000014738, ENSBTAG00000010866, ENSBTAG00000006631, ENSBTAG00000004104, ENSBTAG00000019909, ENSBTAG00000047998, ENSBTAG00000030518, ENSBTAG00000004936, ENSBTAG00000047135, ENSBTAG00000006879, ENSBTAG00000016563, ENSBTAG00000018984, ENSBTAG00000013991, ENSBTAG00000014782, ENSBTAG00000012211, ENSBTAG00000014023	0.97381	0.999516
GOTERM_BP_FAT	GO:0034976~response to endoplasmic reticulum stress	6	0.669699	ENSBTAG00000010215, ENSBTAG00000031544, ENSBTAG00000023963, ENSBTAG00000014023, ENSBTAG00000010681, ENSBTAG00000002286	1.05999	0.999516
GOTERM_BP_FAT	GO:0000209~protein polyubiquitination	6	0.669699	ENSBTAG00000004161, ENSBTAG00000002833, ENSBTAG00000020999, ENSBTAG00000019853, ENSBTAG00000004024, ENSBTAG00000019537	1.05999	0.999516
GOTERM_BP_FAT	GO:0070507~regulation of microtubule cytoskeleton organization	5	0.670311	ENSBTAG00000005999, ENSBTAG00000014023, ENSBTAG00000021694, ENSBTAG00000003908, ENSBTAG00000008884	1.09687	0.999516
GOTERM_BP_FAT	GO:0032990~cell part morphogenesis	12	0.671024	ENSBTAG00000053192, ENSBTAG00000047135, ENSBTAG00000040060, ENSBTAG00000014119, ENSBTAG00000016563, ENSBTAG00000008138, ENSBTAG00000018003, ENSBTAG00000021336, ENSBTAG00000013991, ENSBTAG00000021694, ENSBTAG00000020919, ENSBTAG00000018576	0.987865	0.999516
GOTERM_BP_FAT	GO:0043549~regulation of kinase activity	13	0.672309	ENSBTAG00000022808, ENSBTAG00000013238, ENSBTAG00000027173, ENSBTAG00000021527, ENSBTAG00000021766, ENSBTAG00000044118, ENSBTAG00000009426, ENSBTAG00000008884, ENSBTAG00000003942, ENSBTAG00000000783, ENSBTAG00000007636, ENSBTAG00000018069, ENSBTAG00000014023	0.983031	0.999516
GOTERM_BP_FAT	GO:0006497~protein lipidation	3	0.673466	ENSBTAG00000011620, ENSBTAG00000018299, ENSBTAG00000038134	1.30194	0.999516
GOTERM_BP_FAT	GO:0050806~positive regulation of synaptic transmission	3	0.673466	ENSBTAG00000013534, ENSBTAG00000014192, ENSBTAG00000013991	1.30194	0.999516
GOTERM_BP_FAT	GO:0051702~interaction with symbiont	3	0.673466	ENSBTAG00000000563, ENSBTAG00000008371, ENSBTAG00000044118	1.30194	0.999516
GOTERM_MF_FAT	GO:0004842~ubiquitin-protein transferase activity	9	0.675872	ENSBTAG00000014029, ENSBTAG00000027932, ENSBTAG00000004161, ENSBTAG00000000237, ENSBTAG00000020999, ENSBTAG00000019853, ENSBTAG00000004024, ENSBTAG00000018002, ENSBTAG00000019537	1.0027	0.980163
GOTERM_BP_FAT	GO:0045732~positive regulation of protein catabolic process	5	0.678621	ENSBTAG00000030518, ENSBTAG00000000944, ENSBTAG00000002833, ENSBTAG00000019853, ENSBTAG00000019909	1.08495	0.999516
GOTERM_BP_FAT	GO:0006518~peptide metabolic process	21	0.678695	ENSBTAG00000016967, ENSBTAG00000020905, ENSBTAG00000013301, ENSBTAG00000018845, ENSBTAG00000020417, ENSBTAG00000018405, ENSBTAG00000011415, ENSBTAG00000018847, ENSBTAG00000004334, ENSBTAG00000053918, ENSBTAG00000004258, ENSBTAG00000006386, ENSBTAG00000025212, ENSBTAG00000008224, ENSBTAG00000004738, ENSBTAG00000054736, ENSBTAG00000024603, ENSBTAG00000053419, ENSBTAG00000004438, ENSBTAG00000003504,…	0.965956	0.999516
GOTERM_BP_FAT	GO:0000724~double-strand break repair via homologous recombination	4	0.678781	ENSBTAG00000020806, ENSBTAG00000003745, ENSBTAG00000018074, ENSBTAG00000010380	1.14896	0.999516
GOTERM_BP_FAT	GO:0002062~chondrocyte differentiation	3	0.679223	ENSBTAG00000014738, ENSBTAG00000044118, ENSBTAG00000004104	1.28794	0.999516
GOTERM_BP_FAT	GO:0046660~female sex differentiation	3	0.679223	ENSBTAG00000014955, ENSBTAG00000014890, ENSBTAG00000014023	1.28794	0.999516
GOTERM_BP_FAT	GO:0051247~positive regulation of protein metabolic process	32	0.680126	ENSBTAG00000014677, ENSBTAG00000014119, ENSBTAG00000027173, ENSBTAG00000021527, ENSBTAG00000021700, ENSBTAG00000021766, ENSBTAG00000004334, ENSBTAG00000009426, ENSBTAG00000009500, ENSBTAG00000023963, ENSBTAG00000019909, ENSBTAG00000003745, ENSBTAG00000000753, ENSBTAG00000024603, ENSBTAG00000003901, ENSBTAG00000002833, ENSBTAG00000011179, ENSBTAG00000022808, ENSBTAG00000018845, ENSBTAG00000014526,…	0.962802	0.999516
GOTERM_BP_FAT	GO:0051338~regulation of transferase activity	15	0.682319	ENSBTAG00000022808, ENSBTAG00000013238, ENSBTAG00000027173, ENSBTAG00000018903, ENSBTAG00000021527, ENSBTAG00000021766, ENSBTAG00000044118, ENSBTAG00000009426, ENSBTAG00000008884, ENSBTAG00000003942, ENSBTAG00000000783, ENSBTAG00000006718, ENSBTAG00000007636, ENSBTAG00000018069, ENSBTAG00000014023	0.970653	0.999516
GOTERM_BP_FAT	GO:0032270~positive regulation of cellular protein metabolic process	30	0.683414	ENSBTAG00000014677, ENSBTAG00000014119, ENSBTAG00000027173, ENSBTAG00000021527, ENSBTAG00000021700, ENSBTAG00000021766, ENSBTAG00000004334, ENSBTAG00000009426, ENSBTAG00000009500, ENSBTAG00000023963, ENSBTAG00000019909, ENSBTAG00000003745, ENSBTAG00000000753, ENSBTAG00000024603, ENSBTAG00000003901, ENSBTAG00000002833, ENSBTAG00000011179, ENSBTAG00000022808, ENSBTAG00000018845, ENSBTAG00000014526,…	0.961305	0.999516
GOTERM_BP_FAT	GO:0006402~mRNA catabolic process	4	0.683467	ENSBTAG00000011415, ENSBTAG00000006417, ENSBTAG00000008369, ENSBTAG00000030435	1.14075	0.999516
GOTERM_BP_FAT	GO:0043281~regulation of cysteine-type endopeptidase activity involved in apoptotic process	4	0.683467	ENSBTAG00000011179, ENSBTAG00000018069, ENSBTAG00000003519, ENSBTAG00000014023	1.14075	0.999516
GOTERM_BP_FAT	GO:0071363~cellular response to growth factor stimulus	12	0.683964	ENSBTAG00000013236, ENSBTAG00000011324, ENSBTAG00000018405, ENSBTAG00000038716, ENSBTAG00000014735, ENSBTAG00000010866, ENSBTAG00000019853, ENSBTAG00000018984, ENSBTAG00000020117, ENSBTAG00000004104, ENSBTAG00000014023, ENSBTAG00000039435	0.977784	0.999516
GOTERM_BP_FAT	GO:0010941~regulation of cell death	29	0.68437	ENSBTAG00000020417, ENSBTAG00000013888, ENSBTAG00000014735, ENSBTAG00000021527, ENSBTAG00000021700, ENSBTAG00000020117, ENSBTAG00000009500, ENSBTAG00000023963, ENSBTAG00000027932, ENSBTAG00000000753, ENSBTAG00000001945, ENSBTAG00000004438, ENSBTAG00000018334, ENSBTAG00000012211, ENSBTAG00000013236, ENSBTAG00000011179, ENSBTAG00000014644, ENSBTAG00000022689, ENSBTAG00000044118, ENSBTAG00000021993,…	0.960879	0.999516
GOTERM_BP_FAT	GO:0051240~positive regulation of multicellular organismal process	31	0.685803	ENSBTAG00000011324, ENSBTAG00000015843, ENSBTAG00000013888, ENSBTAG00000014738, ENSBTAG00000014119, ENSBTAG00000002296, ENSBTAG00000021766, ENSBTAG00000006631, ENSBTAG00000009426, ENSBTAG00000009500, ENSBTAG00000019909, ENSBTAG00000021620, ENSBTAG00000004936, ENSBTAG00000003764, ENSBTAG00000006879, ENSBTAG00000014192, ENSBTAG00000015026, ENSBTAG00000012211, ENSBTAG00000013236, ENSBTAG00000011179,…	0.960211	0.999516
GOTERM_MF_FAT	GO:0003779~actin binding	9	0.686625	ENSBTAG00000050435, ENSBTAG00000018071, ENSBTAG00000014182, ENSBTAG00000032427, ENSBTAG00000003180, ENSBTAG00000046335, ENSBTAG00000007433, ENSBTAG00000016377, ENSBTAG00000003265	0.992676	0.980163
GOTERM_BP_FAT	GO:0007167~enzyme linked receptor protein signaling pathway	18	0.687029	ENSBTAG00000011324, ENSBTAG00000021308, ENSBTAG00000038716, ENSBTAG00000014955, ENSBTAG00000014735, ENSBTAG00000014119, ENSBTAG00000021527, ENSBTAG00000010866, ENSBTAG00000021766, ENSBTAG00000020117, ENSBTAG00000004104, ENSBTAG00000003942, ENSBTAG00000000783, ENSBTAG00000003845, ENSBTAG00000019853, ENSBTAG00000018984, ENSBTAG00000039435, ENSBTAG00000014023	0.963367	0.999516
GOTERM_BP_FAT	GO:0051674~localization of cell	33	0.687361	ENSBTAG00000011324, ENSBTAG00000020417, ENSBTAG00000014779, ENSBTAG00000003180, ENSBTAG00000021527, ENSBTAG00000021766, ENSBTAG00000006099, ENSBTAG00000047998, ENSBTAG00000001286, ENSBTAG00000050435, ENSBTAG00000053405, ENSBTAG00000040060, ENSBTAG00000014890, ENSBTAG00000014054, ENSBTAG00000012211, ENSBTAG00000003908, ENSBTAG00000018900, ENSBTAG00000010866, ENSBTAG00000014927, ENSBTAG00000008860,…	0.959624	0.999516
GOTERM_BP_FAT	GO:0048870~cell motility	33	0.687361	ENSBTAG00000011324, ENSBTAG00000020417, ENSBTAG00000014779, ENSBTAG00000003180, ENSBTAG00000021527, ENSBTAG00000021766, ENSBTAG00000006099, ENSBTAG00000047998, ENSBTAG00000001286, ENSBTAG00000050435, ENSBTAG00000053405, ENSBTAG00000040060, ENSBTAG00000014890, ENSBTAG00000014054, ENSBTAG00000012211, ENSBTAG00000003908, ENSBTAG00000018900, ENSBTAG00000010866, ENSBTAG00000014927, ENSBTAG00000008860,…	0.959624	0.999516
KEGG_PATHWAY	bta05016:Huntington disease	7	0.687472	ENSBTAG00000001521, ENSBTAG00000010215, ENSBTAG00000010624, ENSBTAG00000021336, ENSBTAG00000006101, ENSBTAG00000007686, ENSBTAG00000012023	1.01595	1
GOTERM_BP_FAT	GO:0000725~recombinational repair	4	0.688103	ENSBTAG00000020806, ENSBTAG00000003745, ENSBTAG00000018074, ENSBTAG00000010380	1.13266	0.999516
GOTERM_BP_FAT	GO:0043405~regulation of MAP kinase activity	4	0.688103	ENSBTAG00000000783, ENSBTAG00000013238, ENSBTAG00000007636, ENSBTAG00000009426	1.13266	0.999516
GOTERM_BP_FAT	GO:0017148~negative regulation of translation	4	0.688103	ENSBTAG00000018845, ENSBTAG00000020417, ENSBTAG00000024603, ENSBTAG00000008224	1.13266	0.999516
GOTERM_BP_FAT	GO:0043254~regulation of protein complex assembly	10	0.68906	ENSBTAG00000013236, ENSBTAG00000050435, ENSBTAG00000000563, ENSBTAG00000018071, ENSBTAG00000014119, ENSBTAG00000019822, ENSBTAG00000038134, ENSBTAG00000003908, ENSBTAG00000003265, ENSBTAG00000008884	0.983404	0.999516
GOTERM_BP_FAT	GO:0043254~regulation of protein complex assembly	10	0.68906	ENSBTAG00000013236, ENSBTAG00000050435, ENSBTAG00000000563, ENSBTAG00000018071, ENSBTAG00000014119, ENSBTAG00000019822, ENSBTAG00000038134, ENSBTAG00000003908, ENSBTAG00000003265, ENSBTAG00000008884	0.983404	0.999516
GOTERM_BP_FAT	GO:0010648~negative regulation of cell communication	25	0.689191	ENSBTAG00000011324, ENSBTAG00000021308, ENSBTAG00000014119, ENSBTAG00000027173, ENSBTAG00000021527, ENSBTAG00000020117, ENSBTAG00000006631, ENSBTAG00000009426, ENSBTAG00000009500, ENSBTAG00000027932, ENSBTAG00000000753, ENSBTAG00000003942, ENSBTAG00000024603, ENSBTAG00000039435, ENSBTAG00000014029, ENSBTAG00000038716, ENSBTAG00000010866, ENSBTAG00000004104, ENSBTAG00000025445, ENSBTAG00000014182,…	0.958842	0.999516
GOTERM_MF_FAT	GO:0035091~phosphatidylinositol binding	6	0.693628	ENSBTAG00000018915, ENSBTAG00000011620, ENSBTAG00000017571, ENSBTAG00000014779, ENSBTAG00000018403, ENSBTAG00000031069	1.03001	0.980163
GOTERM_BP_FAT	GO:0072657~protein localization to membrane	11	0.694101	ENSBTAG00000009034, ENSBTAG00000001015, ENSBTAG00000033726, ENSBTAG00000007537, ENSBTAG00000014119, ENSBTAG00000027173, ENSBTAG00000001948, ENSBTAG00000016563, ENSBTAG00000009307, ENSBTAG00000038134, ENSBTAG00000006099	0.97381	0.999516
GOTERM_BP_FAT	GO:0044802~single-organism membrane organization	16	0.694798	ENSBTAG00000009034, ENSBTAG00000011402, ENSBTAG00000011217, ENSBTAG00000014119, ENSBTAG00000012705, ENSBTAG00000009307, ENSBTAG00000006414, ENSBTAG00000006099, ENSBTAG00000021694, ENSBTAG00000047998, ENSBTAG00000002576, ENSBTAG00000033726, ENSBTAG00000001948, ENSBTAG00000016563, ENSBTAG00000003519, ENSBTAG00000039435	0.96063	0.999516
GOTERM_BP_FAT	GO:0006821~chloride transport	3	0.695996	ENSBTAG00000006775, ENSBTAG00000018045, ENSBTAG00000049547	1.24769	0.999516
GOTERM_BP_FAT	GO:1903052~positive regulation of proteolysis involved in cellular protein catabolic process	3	0.695996	ENSBTAG00000030518, ENSBTAG00000002833, ENSBTAG00000019909	1.24769	0.999516
GOTERM_BP_FAT	GO:0051224~negative regulation of protein transport	3	0.695996	ENSBTAG00000021308, ENSBTAG00000027173, ENSBTAG00000010681	1.24769	0.999516
GOTERM_BP_FAT	GO:0002224~toll-like receptor signaling pathway	3	0.695996	ENSBTAG00000000563, ENSBTAG00000007636, ENSBTAG00000010681	1.24769	0.999516
GOTERM_BP_FAT	GO:0023057~negative regulation of signaling	25	0.696283	ENSBTAG00000011324, ENSBTAG00000021308, ENSBTAG00000014119, ENSBTAG00000027173, ENSBTAG00000021527, ENSBTAG00000020117, ENSBTAG00000006631, ENSBTAG00000009426, ENSBTAG00000009500, ENSBTAG00000027932, ENSBTAG00000000753, ENSBTAG00000003942, ENSBTAG00000024603, ENSBTAG00000039435, ENSBTAG00000014029, ENSBTAG00000038716, ENSBTAG00000010866, ENSBTAG00000004104, ENSBTAG00000025445, ENSBTAG00000014182,…	0.955172	0.999516
GOTERM_BP_FAT	GO:0051494~negative regulation of cytoskeleton organization	4	0.697222	ENSBTAG00000050435, ENSBTAG00000018071, ENSBTAG00000003908, ENSBTAG00000003265	1.11682	0.999516
GOTERM_BP_FAT	GO:0009314~response to radiation	8	0.69769	ENSBTAG00000020999, ENSBTAG00000011879, ENSBTAG00000044118, ENSBTAG00000010380, ENSBTAG00000023963, ENSBTAG00000009500, ENSBTAG00000023632, ENSBTAG00000014023	0.991955	0.999516
GOTERM_BP_FAT	GO:0030097~hemopoiesis	17	0.698139	ENSBTAG00000013236, ENSBTAG00000011179, ENSBTAG00000014119, ENSBTAG00000007930, ENSBTAG00000009636, ENSBTAG00000020117, ENSBTAG00000011419, ENSBTAG00000004104, ENSBTAG00000009426, ENSBTAG00000021620, ENSBTAG00000001455, ENSBTAG00000015160, ENSBTAG00000007319, ENSBTAG00000053595, ENSBTAG00000012211, ENSBTAG00000014023, ENSBTAG00000018049	0.957328	0.999516
GOTERM_BP_FAT	GO:0043623~cellular protein complex assembly	15	0.69818	ENSBTAG00000010029, ENSBTAG00000049878, ENSBTAG00000003177, ENSBTAG00000003265, ENSBTAG00000008884, ENSBTAG00000050435, ENSBTAG00000018071, ENSBTAG00000000563, ENSBTAG00000001015, ENSBTAG00000049540, ENSBTAG00000006404, ENSBTAG00000019822, ENSBTAG00000050485, ENSBTAG00000003908, ENSBTAG00000011397	0.959764	0.999516
GOTERM_BP_FAT	GO:0098742~cell-cell adhesion via plasma-membrane adhesion molecules	5	0.698755	ENSBTAG00000046717, ENSBTAG00000030227, ENSBTAG00000015439, ENSBTAG00000046190, ENSBTAG00000049152	1.05625	0.999516
KEGG_PATHWAY	bta05167:Kaposi sarcoma-associated herpesvirus infection	5	0.700852	ENSBTAG00000008122, ENSBTAG00000018984, ENSBTAG00000024450, ENSBTAG00000004368, ENSBTAG00000006135	1.05224	1
GOTERM_BP_FAT	GO:1902600~hydrogen ion transmembrane transport	3	0.701424	ENSBTAG00000001521, ENSBTAG00000018889, ENSBTAG00000014553	1.23483	0.999516
KEGG_PATHWAY	bta03010:Ribosome	4	0.704772	ENSBTAG00000020905, ENSBTAG00000054736, ENSBTAG00000033887, ENSBTAG00000050043	1.10235	1
GOTERM_MF_FAT	GO:1901981~phosphatidylinositol phosphate binding	4	0.704881	ENSBTAG00000018915, ENSBTAG00000017571, ENSBTAG00000018403, ENSBTAG00000031069	1.10297	0.980163
GOTERM_BP_FAT	GO:0031175~neuron projection development	16	0.705576	ENSBTAG00000053192, ENSBTAG00000013534, ENSBTAG00000014119, ENSBTAG00000008138, ENSBTAG00000021336, ENSBTAG00000021694, ENSBTAG00000047135, ENSBTAG00000033726, ENSBTAG00000040060, ENSBTAG00000016563, ENSBTAG00000018003, ENSBTAG00000018375, ENSBTAG00000015026, ENSBTAG00000013991, ENSBTAG00000020919, ENSBTAG00000018576	0.953461	0.999516
GOTERM_BP_FAT	GO:0032496~response to lipopolysaccharide	5	0.706552	ENSBTAG00000013301, ENSBTAG00000000563, ENSBTAG00000003764, ENSBTAG00000007636, ENSBTAG00000010681	1.04519	0.999516
GOTERM_BP_FAT	GO:0006476~protein deacetylation	3	0.706772	ENSBTAG00000014677, ENSBTAG00000019909, ENSBTAG00000014023	1.22223	0.999516
GOTERM_BP_FAT	GO:0007265~Ras protein signal transduction	7	0.707404	ENSBTAG00000025445, ENSBTAG00000014779, ENSBTAG00000000238, ENSBTAG00000021700, ENSBTAG00000018003, ENSBTAG00000018942, ENSBTAG00000008860	0.994603	0.999516
KEGG_PATHWAY	bta04725:Cholinergic synapse	3	0.707494	ENSBTAG00000008122, ENSBTAG00000010215, ENSBTAG00000018984	1.21838	1
GOTERM_BP_FAT	GO:0009892~negative regulation of metabolic process	51	0.708123	ENSBTAG00000020417, ENSBTAG00000013888, ENSBTAG00000027173, ENSBTAG00000020578, ENSBTAG00000009426, ENSBTAG00000007843, ENSBTAG00000009500, ENSBTAG00000019909, ENSBTAG00000018375, ENSBTAG00000020905, ENSBTAG00000018903, ENSBTAG00000006246, ENSBTAG00000022689, ENSBTAG00000023734, ENSBTAG00000004104, ENSBTAG00000021993, ENSBTAG00000008224, ENSBTAG00000051779, ENSBTAG00000000944, ENSBTAG00000031544,…	0.955082	0.999516
GOTERM_BP_FAT	GO:0050792~regulation of viral process	6	0.709553	ENSBTAG00000002896, ENSBTAG00000034493, ENSBTAG00000008371, ENSBTAG00000002296, ENSBTAG00000044118, ENSBTAG00000038134	1.01079	0.999516
GOTERM_BP_FAT	GO:0007009~plasma membrane organization	8	0.709755	ENSBTAG00000033726, ENSBTAG00000014119, ENSBTAG00000001948, ENSBTAG00000016563, ENSBTAG00000012705, ENSBTAG00000009307, ENSBTAG00000006099, ENSBTAG00000047998	0.979784	0.999516
GOTERM_BP_FAT	GO:0070848~response to growth factor	12	0.711351	ENSBTAG00000013236, ENSBTAG00000011324, ENSBTAG00000018405, ENSBTAG00000038716, ENSBTAG00000014735, ENSBTAG00000010866, ENSBTAG00000019853, ENSBTAG00000018984, ENSBTAG00000020117, ENSBTAG00000004104, ENSBTAG00000014023, ENSBTAG00000039435	0.956316	0.999516
GOTERM_BP_FAT	GO:1904950~negative regulation of establishment of protein localization	3	0.712039	ENSBTAG00000021308, ENSBTAG00000027173, ENSBTAG00000010681	1.20988	0.999516
GOTERM_BP_FAT	GO:0010605~negative regulation of macromolecule metabolic process	47	0.713366	ENSBTAG00000011324, ENSBTAG00000020417, ENSBTAG00000013888, ENSBTAG00000014119, ENSBTAG00000027173, ENSBTAG00000021527, ENSBTAG00000020578, ENSBTAG00000023745, ENSBTAG00000007843, ENSBTAG00000009426, ENSBTAG00000009500, ENSBTAG00000019909, ENSBTAG00000001522, ENSBTAG00000000753, ENSBTAG00000003986, ENSBTAG00000024603, ENSBTAG00000003901, ENSBTAG00000006417, ENSBTAG00000014192, ENSBTAG00000013236,…	0.95207	0.999516
GOTERM_BP_FAT	GO:0010605~negative regulation of macromolecule metabolic process	47	0.713366	ENSBTAG00000011324, ENSBTAG00000020417, ENSBTAG00000013888, ENSBTAG00000014119, ENSBTAG00000027173, ENSBTAG00000021527, ENSBTAG00000020578, ENSBTAG00000023745, ENSBTAG00000007843, ENSBTAG00000009426, ENSBTAG00000009500, ENSBTAG00000019909, ENSBTAG00000001522, ENSBTAG00000000753, ENSBTAG00000003986, ENSBTAG00000024603, ENSBTAG00000003901, ENSBTAG00000006417, ENSBTAG00000014192, ENSBTAG00000013236,…	0.95207	0.999516
GOTERM_BP_FAT	GO:0048699~generation of neurons	28	0.713682	ENSBTAG00000013888, ENSBTAG00000014119, ENSBTAG00000008138, ENSBTAG00000009426, ENSBTAG00000009500, ENSBTAG00000047135, ENSBTAG00000002576, ENSBTAG00000049695, ENSBTAG00000040060, ENSBTAG00000018375, ENSBTAG00000015026, ENSBTAG00000018576, ENSBTAG00000013236, ENSBTAG00000053192, ENSBTAG00000013534, ENSBTAG00000038716, ENSBTAG00000011759, ENSBTAG00000004104, ENSBTAG00000021336, ENSBTAG00000003278,…	0.946599	0.999516
GOTERM_BP_FAT	GO:0048738~cardiac muscle tissue development	4	0.714851	ENSBTAG00000013236, ENSBTAG00000021707, ENSBTAG00000005812, ENSBTAG00000006631	1.08643	0.999516
GOTERM_BP_FAT	GO:0045934~negative regulation of nucleobase-containing compound metabolic process	26	0.715231	ENSBTAG00000013888, ENSBTAG00000020578, ENSBTAG00000009426, ENSBTAG00000009500, ENSBTAG00000019909, ENSBTAG00000001522, ENSBTAG00000000753, ENSBTAG00000003986, ENSBTAG00000024603, ENSBTAG00000003901, ENSBTAG00000013236, ENSBTAG00000020806, ENSBTAG00000038716, ENSBTAG00000018903, ENSBTAG00000006246, ENSBTAG00000022689, ENSBTAG00000044118, ENSBTAG00000004104, ENSBTAG00000004368, ENSBTAG00000021993,…	0.945429	0.999516
GOTERM_BP_FAT	GO:0061564~axon development	9	0.715489	ENSBTAG00000040060, ENSBTAG00000016563, ENSBTAG00000008138, ENSBTAG00000018003, ENSBTAG00000021336, ENSBTAG00000013991, ENSBTAG00000021694, ENSBTAG00000020919, ENSBTAG00000018576	0.965956	0.999516
KEGG_PATHWAY	bta04022:cGMP-PKG signaling pathway	4	0.716075	ENSBTAG00000021308, ENSBTAG00000010215, ENSBTAG00000024450, ENSBTAG00000004368	1.08301	1
KEGG_PATHWAY	bta04620:Toll-like receptor signaling pathway	3	0.716518	ENSBTAG00000000563, ENSBTAG00000018984, ENSBTAG00000024450	1.19738	1
GOTERM_BP_FAT	GO:2001056~positive regulation of cysteine-type endopeptidase activity	3	0.717227	ENSBTAG00000011179, ENSBTAG00000018069, ENSBTAG00000014023	1.19779	0.999516
GOTERM_BP_FAT	GO:0002821~positive regulation of adaptive immune response	3	0.717227	ENSBTAG00000003764, ENSBTAG00000014119, ENSBTAG00000014023	1.19779	0.999516
GOTERM_BP_FAT	GO:0048667~cell morphogenesis involved in neuron differentiation	10	0.718657	ENSBTAG00000047135, ENSBTAG00000040060, ENSBTAG00000016563, ENSBTAG00000008138, ENSBTAG00000018003, ENSBTAG00000021336, ENSBTAG00000013991, ENSBTAG00000021694, ENSBTAG00000020919, ENSBTAG00000018576	0.957463	0.999516
GOTERM_BP_FAT	GO:0098655~cation transmembrane transport	15	0.722139	ENSBTAG00000015843, ENSBTAG00000018889, ENSBTAG00000008690, ENSBTAG00000014956, ENSBTAG00000027173, ENSBTAG00000006775, ENSBTAG00000014927, ENSBTAG00000049547, ENSBTAG00000039190, ENSBTAG00000001521, ENSBTAG00000004629, ENSBTAG00000031544, ENSBTAG00000003519, ENSBTAG00000018045, ENSBTAG00000014553	0.943138	0.999516
GOTERM_BP_FAT	GO:0009063~cellular amino acid catabolic process	3	0.722336	ENSBTAG00000001945, ENSBTAG00000021832, ENSBTAG00000047676	1.18593	0.999516
GOTERM_BP_FAT	GO:0010564~regulation of cell cycle process	12	0.725647	ENSBTAG00000013236, ENSBTAG00000027932, ENSBTAG00000000783, ENSBTAG00000005647, ENSBTAG00000005999, ENSBTAG00000014735, ENSBTAG00000006631, ENSBTAG00000044118, ENSBTAG00000010380, ENSBTAG00000009426, ENSBTAG00000014023, ENSBTAG00000021694	0.944999	0.999516
KEGG_PATHWAY	bta04810:Regulation of actin cytoskeleton	5	0.727101	ENSBTAG00000008373, ENSBTAG00000003942, ENSBTAG00000018984, ENSBTAG00000024450, ENSBTAG00000006099	1.01532	1
KEGG_PATHWAY	bta04810:Regulation of actin cytoskeleton	5	0.727101	ENSBTAG00000008373, ENSBTAG00000003942, ENSBTAG00000018984, ENSBTAG00000024450, ENSBTAG00000006099	1.01532	1
GOTERM_BP_FAT	GO:0050728~negative regulation of inflammatory response	3	0.727368	ENSBTAG00000014890, ENSBTAG00000048655, ENSBTAG00000010681	1.1743	0.999516
GOTERM_BP_FAT	GO:0032635~interleukin-6 production	3	0.727368	ENSBTAG00000000563, ENSBTAG00000003764, ENSBTAG00000007636	1.1743	0.999516
GOTERM_BP_FAT	GO:0051048~negative regulation of secretion	3	0.727368	ENSBTAG00000025445, ENSBTAG00000021308, ENSBTAG00000010681	1.1743	0.999516
GOTERM_BP_FAT	GO:0044270~cellular nitrogen compound catabolic process	7	0.729271	ENSBTAG00000009881, ENSBTAG00000011415, ENSBTAG00000006417, ENSBTAG00000008369, ENSBTAG00000020015, ENSBTAG00000030435, ENSBTAG00000048655	0.970428	0.999516
GOTERM_BP_FAT	GO:0022008~neurogenesis	30	0.729521	ENSBTAG00000013888, ENSBTAG00000014119, ENSBTAG00000020578, ENSBTAG00000008138, ENSBTAG00000004334, ENSBTAG00000009426, ENSBTAG00000009500, ENSBTAG00000047135, ENSBTAG00000002576, ENSBTAG00000049695, ENSBTAG00000040060, ENSBTAG00000018375, ENSBTAG00000015026, ENSBTAG00000018576, ENSBTAG00000013236, ENSBTAG00000053192, ENSBTAG00000013534, ENSBTAG00000038716, ENSBTAG00000011759, ENSBTAG00000004104,…	0.93944	0.999516
GOTERM_BP_FAT	GO:0051270~regulation of cellular component movement	19	0.729699	ENSBTAG00000011324, ENSBTAG00000020417, ENSBTAG00000014779, ENSBTAG00000021527, ENSBTAG00000010866, ENSBTAG00000021766, ENSBTAG00000014927, ENSBTAG00000008860, ENSBTAG00000050435, ENSBTAG00000000563, ENSBTAG00000001455, ENSBTAG00000014182, ENSBTAG00000014890, ENSBTAG00000014054, ENSBTAG00000019853, ENSBTAG00000018984, ENSBTAG00000018942, ENSBTAG00000013991, ENSBTAG00000014023	0.93654	0.999516
KEGG_PATHWAY	bta05020:Prion disease	6	0.730051	ENSBTAG00000001521, ENSBTAG00000010215, ENSBTAG00000018984, ENSBTAG00000031544, ENSBTAG00000021336, ENSBTAG00000006101	0.985075	1
GOTERM_BP_FAT	GO:0051130~positive regulation of cellular component organization	25	0.730373	ENSBTAG00000011324, ENSBTAG00000014677, ENSBTAG00000014735, ENSBTAG00000009307, ENSBTAG00000009500, ENSBTAG00000019909, ENSBTAG00000003942, ENSBTAG00000001322, ENSBTAG00000032427, ENSBTAG00000003901, ENSBTAG00000014192, ENSBTAG00000019822, ENSBTAG00000015026, ENSBTAG00000003908, ENSBTAG00000013236, ENSBTAG00000015859, ENSBTAG00000018903, ENSBTAG00000014549, ENSBTAG00000021694, ENSBTAG00000000563,…	0.937235	0.999516
GOTERM_BP_FAT	GO:0030307~positive regulation of cell growth	3	0.732322	ENSBTAG00000016563, ENSBTAG00000010380, ENSBTAG00000003177	1.1629	0.999516
GOTERM_BP_FAT	GO:0016072~rRNA metabolic process	6	0.733099	ENSBTAG00000020806, ENSBTAG00000020905, ENSBTAG00000006718, ENSBTAG00000018405, ENSBTAG00000016584, ENSBTAG00000015042	0.981792	0.999516
GOTERM_BP_FAT	GO:0016053~organic acid biosynthetic process	6	0.733099	ENSBTAG00000004415, ENSBTAG00000012705, ENSBTAG00000017567, ENSBTAG00000014023, ENSBTAG00000010681, ENSBTAG00000024311	0.981792	0.999516
GOTERM_BP_FAT	GO:0046394~carboxylic acid biosynthetic process	6	0.733099	ENSBTAG00000004415, ENSBTAG00000012705, ENSBTAG00000017567, ENSBTAG00000014023, ENSBTAG00000010681, ENSBTAG00000024311	0.981792	0.999516
GOTERM_BP_FAT	GO:0042098~T cell proliferation	4	0.735761	ENSBTAG00000018040, ENSBTAG00000004936, ENSBTAG00000001945, ENSBTAG00000004334	1.05069	0.999516
GOTERM_BP_FAT	GO:0019318~hexose metabolic process	5	0.736269	ENSBTAG00000021308, ENSBTAG00000030434, ENSBTAG00000016231, ENSBTAG00000014023, ENSBTAG00000005002	1.00317	0.999516
GOTERM_BP_FAT	GO:0043903~regulation of symbiosis, encompassing mutualism through parasitism	6	0.736347	ENSBTAG00000002896, ENSBTAG00000034493, ENSBTAG00000008371, ENSBTAG00000002296, ENSBTAG00000044118, ENSBTAG00000038134	0.977784	0.999516
GOTERM_BP_FAT	GO:0097190~apoptotic signaling pathway	11	0.736616	ENSBTAG00000027932, ENSBTAG00000000753, ENSBTAG00000014182, ENSBTAG00000020417, ENSBTAG00000005812, ENSBTAG00000018334, ENSBTAG00000031544, ENSBTAG00000021700, ENSBTAG00000003519, ENSBTAG00000009500, ENSBTAG00000014023	0.938436	0.999516
KEGG_PATHWAY	bta05200:Pathways in cancer	11	0.737915	ENSBTAG00000016758, ENSBTAG00000000783, ENSBTAG00000008122, ENSBTAG00000014182, ENSBTAG00000020417, ENSBTAG00000020999, ENSBTAG00000007319, ENSBTAG00000021527, ENSBTAG00000018984, ENSBTAG00000006631, ENSBTAG00000024450	0.937907	1
GOTERM_BP_FAT	GO:0051056~regulation of small GTPase mediated signal transduction	5	0.73982	ENSBTAG00000000238, ENSBTAG00000027151, ENSBTAG00000021700, ENSBTAG00000018003, ENSBTAG00000018942	0.998155	0.999516
[truncated: 525 more rows]

## Sheet: Figure S1
Figure S1: Distribution of the coefficients of error variance in admixture analysis.
